# Supplementary material for: A graph theoretic approach to utilizing protein structure to identify non-random somatic mutations
Source: BMC Bioinformatics. 2014 Mar 26;15:86. doi: 10.1186/1471-2105-15-86 (PMC4024121; doi:10.1186/1471-2105-15-86)
Supplement: Additional file 3 — Distribution Summary. A detailed list of Kendall’s Distance for each structure under each of the methods. [file 1471-2105-15-86-S3.xls]

## Sheet: DistributionSummary
				Kendall Tau Distance
Name	Uniprot	Structure	Side Chain	Cheapest	Farthest	Nearest	MDS			Cheapest	Farthest	Nearest	MDS
ABL2	P42684	2ECD	A	2757	3764	2972	1978		mean	17020	16873.4	15636.3	27624.8
ABL2	P42684	2XYN	A	7405	13008	4072	5067		sd	32217.8	28679.1	31400.7	59682.5
ABL2	P42684	3GVU	A	6690	13444	5092	5357
ABL2	P42684	3HMI	A	5697	16889	7222	5548
ACACB	O00763	3GID	A	45389	50898	25422	46878
ACACB	O00763	3GLK	A	50965	60321	42487	48357
ACACB	O00763	3JRW	A	56849	36557	66244	54079
ACACB	O00763	3JRX	A	47925	63892	30313	53512
ACTN2	P35609	1HCI	A	6569	11459	5163	11533
ACTN2	P35609	1QUU	A	3384	6341	2586	5854
ACVR1	Q04771	3H9R	A	9217	13511	10226	7184
ACVR1	Q04771	3MTF	A	11512	20076	7510	7989
ACVR1	Q04771	3OOM	A	6055	17409	5816	7953
ACVR1	Q04771	3Q4U	A	8119	11357	5314	8210
ACVR1	Q04771	4DYM	A	7224	10919	9464	8151
ADAR	P55265	1XMK	A	401	880	414	840
AKT1	P31749	1H10	A	796	2157	1431	3709
AKT1	P31749	1UNP	A	1919	2543	1527	4794
AKT1	P31749	1UNQ	A	1467	1497	1664	3693
AKT1	P31749	1UNR	A	1605	2382	1088	4174
AKT1	P31749	2UVM	A	1337	1812	1476	3481
AKT1	P31749	2UZR	A	158	2259	1536	4109
AKT1	P31749	2UZS	A	777	1307	1814	3683
AKT1	P31749	3O96	A	25680	41332	10592	15347
ANLN	Q9NQW6	2Y7B	A	1874	5531	3227	4315
APC	P25054	3AU3	A	13949	5603	14947	2447
APC	P25054	3QHE	A	13250	7855	3565	3261
APC	P25054	3T7U	A	2946	7157	5580	2742
APOD	P05090	2HZQ	A	4041	5379	6543	5613
APOD	P05090	2HZR	A	5584	4476	5989	5293
B2M	P61769	1A1M	B	2971	2373	2498	2378
B2M	P61769	1A1N	B	2912	2661	2009	2388
B2M	P61769	1A1O	B	2964	2431	2001	2381
B2M	P61769	1A6Z	B	3290	2098	941	2365
B2M	P61769	1A9B	B	2994	2769	2528	2380
B2M	P61769	1A9E	B	2905	2689	1753	2377
B2M	P61769	1AGB	B	2931	2534	2515	2375
B2M	P61769	1AGC	B	2924	2142	798	2379
B2M	P61769	1AGD	B	2912	2287	1084	2375
B2M	P61769	1AGE	B	2931	2206	1238	2374
B2M	P61769	1AGF	B	3000	2209	1186	2376
B2M	P61769	1AKJ	B	2985	2479	1860	2371
B2M	P61769	1AO7	B	3249	2454	2683	2284
B2M	P61769	1B0G	B	1650	2146	2668	2375
B2M	P61769	1B0R	B	2917	1851	1871	2381
B2M	P61769	1BD2	B	2929	2198	2789	2371
B2M	P61769	1C16	B	2920	2305	2588	2373
B2M	P61769	1CE6	B	2887	2163	1399	2365
B2M	P61769	1CG9	B	2987	2420	1389	2379
B2M	P61769	1DE4	B	3245	2188	1381	2362
B2M	P61769	1DUY	B	2941	2387	1147	2372
B2M	P61769	1DUZ	B	2917	2654	1110	2375
B2M	P61769	1EFX	B	3005	2274	1995	2365
B2M	P61769	1EXU	B	3066	2624	3104	2372
B2M	P61769	1HHG	B	2932	2429	1566	2378
B2M	P61769	1HHH	B	2936	1932	2167	2378
B2M	P61769	1HHI	B	2960	2061	1086	2374
B2M	P61769	1HHJ	B	2959	2113	2009	2374
B2M	P61769	1HHK	B	2938	2100	1949	2380
B2M	P61769	1HLA	M	1408	2195	1176	2319
B2M	P61769	1HSA	B	3006	2447	1304	2378
B2M	P61769	1I1F	B	2935	2039	2064	2379
B2M	P61769	1I1Y	B	2941	1929	2027	2373
B2M	P61769	1I4F	B	2981	2472	2198	2375
B2M	P61769	1IM3	B	2935	2356	1592	2379
B2M	P61769	1IM9	B	2909	2253	1260	2368
B2M	P61769	1JF1	B	2906	2508	1277	2364
B2M	P61769	1JGD	B	2912	2051	852	2371
B2M	P61769	1JGE	B	2990	2445	698	2386
B2M	P61769	1JHT	B	2912	2686	1773	2359
B2M	P61769	1JNJ	A	1306	2087	2268	2345
B2M	P61769	1K5N	B	2986	2044	1014	2377
B2M	P61769	1KPR	B	2920	2728	1233	2372
B2M	P61769	1LDS	A	1109	2345	928	2324
B2M	P61769	1LP9	B	2910	2392	2155	2368
B2M	P61769	1M05	B	2960	2499	1128	2373
B2M	P61769	1MHE	B	3045	2524	1051	2374
B2M	P61769	1MI5	B	2909	2552	2666	2377
B2M	P61769	1N2R	B	2990	2373	1465	2381
B2M	P61769	1P7Q	B	2499	1979	1032	1997
B2M	P61769	1PY4	A	1646	2269	2117	2279
B2M	P61769	1Q94	B	2805	2609	1033	2360
B2M	P61769	1QQD	B	2775	2326	2002	2284
B2M	P61769	1QR1	B	2883	2066	2495	2376
B2M	P61769	1QRN	B	3000	2612	3003	2361
B2M	P61769	1QSE	B	3302	2548	1492	2379
B2M	P61769	1QSF	B	3136	2499	1231	2377
B2M	P61769	1QVO	B	2946	2704	898	2358
B2M	P61769	1R3H	B	1647	2285	1663	2371
B2M	P61769	1S9W	B	2981	2499	1628	2378
B2M	P61769	1S9X	B	3043	2454	2523	2378
B2M	P61769	1S9Y	B	2990	2406	1594	2374
B2M	P61769	1SYS	B	2988	2443	1711	2376
B2M	P61769	1SYV	B	2990	2467	1086	2379
B2M	P61769	1TMC	B	3059	2136	1848	2381
B2M	P61769	1TVB	B	2910	2352	1700	2364
B2M	P61769	1TVH	B	2910	2482	1110	2366
B2M	P61769	1VGK	B	2926	1956	1459	2383
B2M	P61769	1W0V	B	2990	2301	1126	2382
B2M	P61769	1W0W	B	2990	2332	1964	2384
B2M	P61769	1W72	B	2973	2031	2475	2375
B2M	P61769	1X7Q	B	2966	2059	2593	2376
B2M	P61769	1XH3	B	2979	2191	1732	2382
B2M	P61769	1XR8	B	2931	2022	1306	2377
B2M	P61769	1XR9	B	2912	2003	3197	2382
B2M	P61769	1XZ0	B	1852	2437	1351	2337
B2M	P61769	1YDP	B	3009	2168	1718	2378
B2M	P61769	1YPZ	B	2853	2204	1500	2382
B2M	P61769	1ZHK	B	2976	2216	1807	2379
B2M	P61769	1ZHL	B	2984	2454	1041	2379
B2M	P61769	1ZS8	B	3058	2501	2315	2371
B2M	P61769	1ZSD	B	2905	2245	1086	2375
B2M	P61769	1ZT4	B	1565	2299	2544	2375
B2M	P61769	1ZVS	B	2981	2344	2570	2361
B2M	P61769	2A83	B	2990	2833	2118	2378
B2M	P61769	2AK4	B	2886	2493	1802	2375
B2M	P61769	2AV7	B	2985	2212	2994	2373
B2M	P61769	2AXF	B	3000	2113	1041	2383
B2M	P61769	2AXG	B	2981	2171	1668	2384
B2M	P61769	2BCK	B	2922	2597	2692	2380
B2M	P61769	2BNQ	B	2990	2188	1384	2358
B2M	P61769	2BNR	B	2976	2389	962	2369
B2M	P61769	2BSR	B	2990	2296	1595	2386
B2M	P61769	2BSS	B	3007	2603	2314	2380
B2M	P61769	2BST	B	2990	2306	1188	2383
B2M	P61769	2BVO	B	2912	2194	1694	2380
B2M	P61769	2BVP	B	2912	2161	3199	2376
B2M	P61769	2BVQ	B	2981	2098	2540	2383
B2M	P61769	2C7U	B	2857	2152	1150	2381
B2M	P61769	2CII	B	2951	2608	976	2371
B2M	P61769	2CIK	B	2974	2393	2077	2378
B2M	P61769	2CLR	B	2996	2287	2179	2369
B2M	P61769	2D31	B	2990	2513	2054	2369
B2M	P61769	2D4D	A	1446	2048	710	2164
B2M	P61769	2D4F	A	1094	2148	2486	2335
B2M	P61769	2DYP	B	1669	2514	1005	2375
B2M	P61769	2ESV	B	2932	2547	2392	2379
B2M	P61769	2F53	B	2826	2023	2082	2330
B2M	P61769	2F54	B	2875	2321	2134	2285
B2M	P61769	2F74	B	2979	2075	1278	2371
B2M	P61769	2F8O	A	1088	2015	806	2263
B2M	P61769	2FYY	B	2981	2164	1096	2382
B2M	P61769	2FZ3	B	2981	2198	1066	2382
B2M	P61769	2GIT	B	2910	2317	2076	2375
B2M	P61769	2GJ6	B	2906	2304	1995	2383
B2M	P61769	2GT9	B	2910	2463	2561	2366
B2M	P61769	2GTW	B	2910	2344	2070	2366
B2M	P61769	2GTZ	B	2910	2422	1001	2365
B2M	P61769	2GUO	B	2913	2438	2511	2364
B2M	P61769	2H26	B	3062	2381	2392	2368
B2M	P61769	2H6P	B	2984	2394	969	2381
B2M	P61769	2HJK	B	2899	1978	3155	2380
B2M	P61769	2HJL	B	2987	2526	2127	2387
B2M	P61769	2HLA	B	2966	2440	1196	2372
B2M	P61769	2HN7	B	2966	2378	2382	2374
B2M	P61769	2J8U	B	2897	2164	2540	2365
B2M	P61769	2JCC	B	2897	2236	1227	2370
B2M	P61769	2NW3	B	2906	2234	1779	2378
B2M	P61769	2NX5	B	2932	2435	2504	2374
B2M	P61769	2P5E	B	2861	2646	2693	2326
B2M	P61769	2P5W	B	2861	2067	2691	2325
B2M	P61769	2PO6	B	2319	2172	807	2369
B2M	P61769	2PYE	B	2901	2299	2455	2328
B2M	P61769	2RFX	B	2964	2252	1081	2372
B2M	P61769	2UWE	B	2910	2618	1639	2371
B2M	P61769	2V2W	B	2879	2305	2094	2378
B2M	P61769	2V2X	B	2939	2616	855	2377
B2M	P61769	2VB5	A	1033	2005	998	2276
B2M	P61769	2VLJ	B	3295	2521	1837	2378
B2M	P61769	2VLK	B	2933	2088	2250	2379
B2M	P61769	2VLL	B	2985	2505	1830	2379
B2M	P61769	2VLR	B	2556	2591	2050	2375
B2M	P61769	2X4N	B	2939	2393	1931	2365
B2M	P61769	2X4O	B	2864	2654	2197	2366
B2M	P61769	2X4P	B	1440	2634	2295	2366
B2M	P61769	2X4R	B	2973	2364	2681	2360
B2M	P61769	2X4U	B	2985	2588	1046	2359
B2M	P61769	2X70	B	2864	2261	2234	2364
B2M	P61769	2X89	D	729	1305	1663	1356
B2M	P61769	2XKS	A	1085	2474	1694	2305
B2M	P61769	2XKU	A	2094	2557	2072	2101
B2M	P61769	2XPG	B	2894	2495	1859	2326
B2M	P61769	2YXF	A	1109	2343	2041	2348
B2M	P61769	2Z9T	A	1686	2045	993	2325
B2M	P61769	3AM8	C	2980	2268	2528	2375
B2M	P61769	3B3I	B	2913	2996	1982	2383
B2M	P61769	3B6S	B	2913	2399	2683	2382
B2M	P61769	3BGM	B	2910	2095	2235	2377
B2M	P61769	3BH8	B	2987	2541	2122	2377
B2M	P61769	3BH9	B	2981	2089	1405	2377
B2M	P61769	3BHB	B	2988	2052	1194	2374
B2M	P61769	3BO8	B	2899	2196	2276	2376
B2M	P61769	3BP4	B	2988	2396	2520	2381
B2M	P61769	3BP7	B	2913	2085	1320	2382
B2M	P61769	3BVN	B	2991	2377	836	2383
B2M	P61769	3BW9	B	2981	2192	2643	2382
B2M	P61769	3BWA	B	2909	2893	1078	2381
B2M	P61769	3BXN	B	2912	2173	2046	2378
B2M	P61769	3BZE	B	2939	2896	1083	2375
B2M	P61769	3BZF	B	1323	2466	2669	2380
B2M	P61769	3C9N	B	2912	2554	1264	2379
B2M	P61769	3CDG	B	2987	2861	1984	2366
B2M	P61769	3CII	B	2673	2472	1738	2367
B2M	P61769	3CIQ	A	1067	2229	1524	2246
B2M	P61769	3CZF	B	2990	2305	1041	2376
B2M	P61769	3D18	B	2915	2609	1963	2383
B2M	P61769	3D25	B	2884	2337	2368	2377
B2M	P61769	3D2U	B	1719	2223	2373	2365
B2M	P61769	3D39	B	1871	2355	2116	2376
B2M	P61769	3D3V	B	1798	2470	1510	2375
B2M	P61769	3DBX	B	3291	2501	1806	2368
B2M	P61769	3DHJ	A	3524	2148	1504	2325
B2M	P61769	3DHM	A	2911	2065	984	2328
B2M	P61769	3DTX	B	2908	2730	2047	2376
B2M	P61769	3DX6	B	2988	2464	2679	2383
B2M	P61769	3DX7	B	2988	2473	2136	2377
B2M	P61769	3DX8	B	2988	2481	2121	2377
B2M	P61769	3DXA	B	3041	2315	2379	2371
B2M	P61769	3EKC	A	3394	2378	616	2320
B2M	P61769	3FFC	B	3016	2487	1518	2377
B2M	P61769	3FQN	B	3000	2367	2637	2370
B2M	P61769	3FQR	B	2912	2360	1417	2372
B2M	P61769	3FQT	B	2925	2567	1387	2368
B2M	P61769	3FQU	B	2897	2411	642	2367
B2M	P61769	3FQW	B	2913	2311	2048	2362
B2M	P61769	3FQX	B	2904	2282	2637	2370
B2M	P61769	3FT2	B	2928	2859	2226	2373
B2M	P61769	3FT3	B	2866	2441	1311	2371
B2M	P61769	3FT4	B	2871	2532	2627	2374
B2M	P61769	3GIV	B	2904	2476	1754	2379
B2M	P61769	3GJF	B	2866	2269	1670	2364
B2M	P61769	3GSN	L	1948	2370	702	2370
B2M	P61769	3GSO	B	2858	2515	1100	2359
B2M	P61769	3GSQ	B	2910	2658	3137	2355
B2M	P61769	3GSR	B	2900	2648	3065	2353
B2M	P61769	3GSU	B	2867	2705	1373	2356
B2M	P61769	3GSV	B	2858	2052	831	2355
B2M	P61769	3GSW	B	2872	2202	1884	2342
B2M	P61769	3GSX	B	2864	2684	2855	2358
B2M	P61769	3H7B	B	2910	2541	864	2380
B2M	P61769	3H9H	B	2864	2205	1059	2377
B2M	P61769	3H9S	B	1863	2397	969	2373
B2M	P61769	3HAE	B	2914	2417	1975	2359
B2M	P61769	3HCV	B	2984	2749	1945	2382
B2M	P61769	3HG1	B	3016	1964	611	2368
B2M	P61769	3HLA	B	2988	2707	1097	2365
B2M	P61769	3HPJ	B	2910	2445	1753	2378
B2M	P61769	3HUJ	B	2900	2353	1956	2322
B2M	P61769	3I6G	B	2987	2431	1389	2363
B2M	P61769	3I6K	B	2933	2432	2461	2362
B2M	P61769	3I6L	E	2968	2383	2473	2382
B2M	P61769	3IB4	A	2599	2317	1806	2231
B2M	P61769	3IXA	B	2864	2399	1428	2368
B2M	P61769	3JTS	B	2987	2642	2574	2367
B2M	P61769	3KLA	B	2910	1985	1948	2381
B2M	P61769	3KPL	B	2995	2392	2096	2380
B2M	P61769	3KPM	B	2988	2408	2633	2379
B2M	P61769	3KPN	B	2990	2283	2141	2378
B2M	P61769	3KPO	B	2928	2617	621	2377
B2M	P61769	3KPP	B	2913	2446	2096	2377
B2M	P61769	3KPQ	B	2986	2446	1715	2374
B2M	P61769	3KPR	B	2765	2278	2073	2374
B2M	P61769	3KPS	B	2990	2278	1347	2353
B2M	P61769	3KWW	B	2966	2341	1082	2380
B2M	P61769	3KXF	B	2962	2308	1343	2374
B2M	P61769	3KYN	B	2913	2389	2125	2383
B2M	P61769	3KYO	B	2916	2500	2051	2375
B2M	P61769	3L3D	B	2913	2278	2949	2377
B2M	P61769	3L3G	B	2982	2334	1066	2382
B2M	P61769	3L3I	B	2915	2195	1781	2380
B2M	P61769	3L3J	B	2986	2309	2644	2373
B2M	P61769	3L3K	B	2983	2341	2520	2382
B2M	P61769	3LKN	B	2904	2349	1958	2382
B2M	P61769	3LKO	B	2912	2280	1779	2382
B2M	P61769	3LKP	B	2897	2294	2195	2382
B2M	P61769	3LKQ	B	2906	2671	1818	2380
B2M	P61769	3LKR	B	2963	2638	2094	2383
B2M	P61769	3LKS	B	2918	2551	2061	2380
B2M	P61769	3LN4	B	2912	2226	1862	2381
B2M	P61769	3LN5	B	2929	2243	1943	2378
B2M	P61769	3LOW	A	305	821	1585	3491
B2M	P61769	3LV3	B	2985	2072	1664	2381
B2M	P61769	3M17	B	2919	2124	2520	2377
B2M	P61769	3M1B	B	3207	2275	1099	2376
B2M	P61769	3MGO	B	2981	2145	999	2376
B2M	P61769	3MGT	B	2929	2392	2404	2379
B2M	P61769	3MR9	B	2904	2091	2488	2357
B2M	P61769	3MRB	B	2904	2518	1756	2361
B2M	P61769	3MRC	B	2900	2430	1700	2373
B2M	P61769	3MRD	B	2891	2308	1456	2358
B2M	P61769	3MRE	B	3074	2589	3079	2374
B2M	P61769	3MRF	B	2982	2738	2638	2367
B2M	P61769	3MRG	B	2913	2512	596	2359
B2M	P61769	3MRH	B	2871	2665	2732	2373
B2M	P61769	3MRI	B	2985	2474	1349	2363
B2M	P61769	3MRJ	B	2867	2167	2385	2375
B2M	P61769	3MRK	B	2985	2446	1346	2342
B2M	P61769	3MRL	B	2916	2637	662	2361
B2M	P61769	3MRM	B	2954	2140	751	2374
B2M	P61769	3MRN	B	2873	2256	2111	2368
B2M	P61769	3MRO	B	3005	2129	1266	2370
B2M	P61769	3MRP	B	2907	2286	1656	2375
B2M	P61769	3MRQ	B	2925	2185	1109	2375
B2M	P61769	3MRR	B	2913	2177	3014	2373
B2M	P61769	3MV7	B	2844	2142	986	2366
B2M	P61769	3MV8	B	2899	2478	1066	2379
B2M	P61769	3MV9	B	2903	1916	1066	2365
B2M	P61769	3MYJ	B	2910	2304	1713	2376
B2M	P61769	3MYZ	A	1879	1965	967	2197
B2M	P61769	3MZT	A	966	2039	1011	2302
B2M	P61769	3NA4	A	2644	2803	1169	2218
B2M	P61769	3NFN	B	2951	2535	2156	2365
B2M	P61769	3O3A	B	2910	2371	2556	2370
B2M	P61769	3O3B	B	2913	2410	1866	2368
B2M	P61769	3O3D	B	2910	2447	1911	2367
B2M	P61769	3O3E	B	2910	2326	1916	2367
B2M	P61769	3O4L	B	2823	2055	2185	2323
B2M	P61769	3OV6	A	1745	2444	1334	2339
B2M	P61769	3OX8	B	2988	2466	2639	2380
B2M	P61769	3OXR	B	2988	2421	617	2376
B2M	P61769	3OXS	B	2906	2305	1780	2383
B2M	P61769	3PWJ	B	2985	2347	1951	2375
B2M	P61769	3PWL	B	2913	2350	1494	2372
B2M	P61769	3PWN	B	2910	2317	2013	2367
B2M	P61769	3PWP	B	2979	2466	1095	2381
B2M	P61769	3QDA	A	2725	2071	2422	2340
B2M	P61769	3QDG	B	2901	2491	1116	2361
B2M	P61769	3QDJ	B	2925	2547	2013	2362
B2M	P61769	3QDM	B	3091	2357	1264	2364
B2M	P61769	3QEQ	B	1731	2468	2461	2381
B2M	P61769	3QFD	B	2910	2400	3137	2367
B2M	P61769	3QFJ	B	2907	2520	1655	2379
B2M	P61769	3QZW	B	2907	2244	2245	2394
B2M	P61769	3REW	B	2979	2205	2108	2360
B2M	P61769	3RL1	B	2987	2462	2506	2388
B2M	P61769	3RL2	B	2857	2290	1126	2373
B2M	P61769	3RWJ	B	2988	2274	1395	2374
B2M	P61769	3S6C	A	1619	2573	1496	2367
B2M	P61769	3SDX	B	2966	2066	2682	2324
B2M	P61769	3SJV	B	2348	1942	2250	2369
B2M	P61769	3SKM	B	2915	2288	1022	2381
B2M	P61769	3SKO	B	2902	2519	1410	2380
B2M	P61769	3T8X	B	3052	2374	1584	2376
B2M	P61769	3TZV	D	2929	2116	1178	2289
B2M	P61769	3U0P	B	2912	2481	2392	2370
B2M	P61769	3UTQ	B	2912	2681	926	2379
B2M	P61769	3UTS	B	2816	2322	1474	2362
B2M	P61769	3UTT	B	2963	2474	1153	2340
B2M	P61769	3VFM	B	2915	2097	2171	2385
B2M	P61769	3VFS	B	2990	2315	2061	2379
B2M	P61769	3VFU	B	2915	2107	2421	2385
B2M	P61769	3VFV	B	2915	2406	1779	2383
B2M	P61769	3VFW	B	2848	2483	2596	2381
B2M	P61769	3VH8	B	2924	2129	2091	2376
BBOX1	O75936	3MS5	A	16275	25078	25475	18597
BBOX1	O75936	3N6W	A	10304	19968	19011	15234
BBOX1	O75936	3O2G	A	17006	24690	21884	18866
BMPR2	Q13873	3G2F	A	10584	13048	7068	7924
BMX	P51813	2EKX	A	1893	3236	1716	2970
BMX	P51813	3SXR	A	8901	14117	5898	4646
BMX	P51813	3SXS	A	10649	18775	14280	4955
BRAF	P15056	1UWH	A	7104	10085	6416	5205
BRAF	P15056	1UWJ	A	6067	12872	7624	5277
BRAF	P15056	2FB8	A	4906	12198	6228	5099
BRAF	P15056	3C4C	A	7454	8039	12325	4504
BRAF	P15056	3C4D	A	4391	6502	7269	4472
BRAF	P15056	3D4Q	A	7725	11257	6425	5284
BRAF	P15056	3IDP	B	5717	6557	7970	4962
BRAF	P15056	3II5	A	4610	8654	6334	5186
BRAF	P15056	3PPJ	A	6239	9395	7398	5171
BRAF	P15056	3PPK	A	6654	8683	7089	5159
BRAF	P15056	3PRF	A	5470	9414	6415	5111
BRAF	P15056	3PRI	A	5804	10615	7470	5245
BRAF	P15056	3PSB	A	5388	6609	6928	5140
BRAF	P15056	3PSD	A	7147	9485	7422	5150
BRAF	P15056	3Q4C	A	6036	8856	7019	5356
BRAF	P15056	3Q96	A	6683	8571	6562	4768
BRAF	P15056	3SKC	A	7184	7525	7342	5085
BRAF	P15056	3TV4	A	7240	9562	6529	5595
BRAF	P15056	3TV6	A	5849	7031	6597	5982
BRAF	P15056	4DBN	A	4170	7329	5800	4897
BRAF	P15056	4e+26	A	5070	10660	5977	5765
BRAF	P15056	4E4X	A	3963	10451	7211	5900
BUB1B	O60566	2WVI	A	1156	2081	775	1059
CAMK4	Q16566	2W4O	A	14559	9038	10186	8485
CDH1	P12830	2O72	A	6125	5258	4879	5075
CHRM2	P08172	3UON	A	10762	23501	12141	21309
CNGA3	Q16281	3SWY	A	0	2	0	0
COL9A1	P20849	2UUR	A	12865	11768	11270	12046
CPB1	P15086	1KWM	A	23669	31972	10033	50860
CPB1	P15086	1ZLI	A	25282	17571	22395	23007
CTNNB1	P35222	1P22	C	0	0	0	3
CTNNB1	P35222	1QZ7	A	6261	16295	21983	6917
CTSL1	P07711	1CJL	A	20616	16109	12296	17345
CTSL1	P07711	1CS8	A	16376	19660	10536	18581
CTSL1	P07711	1ICF	A	7622	5798	5810	9022
CTSL1	P07711	1MHW	A	7806	4437	3190	8761
CTSL1	P07711	2NQD	B	7200	15810	14030	15405
CTSL1	P07711	2VHS	A	3862	12432	12276	12643
CTSL1	P07711	2XU1	A	15041	14494	6498	14512
CTSL1	P07711	2XU3	A	6991	17826	6436	15507
CTSL1	P07711	2XU4	A	6242	15040	7466	14994
CTSL1	P07711	2XU5	A	6087	15532	6593	14824
CTSL1	P07711	2YJ2	A	6427	15782	9616	15340
CTSL1	P07711	2YJ8	A	7113	15908	12376	15336
CTSL1	P07711	2YJ9	A	6203	14910	11487	14824
CTSL1	P07711	2YJB	A	6176	15966	15273	15510
CTSL1	P07711	2YJC	A	7057	15998	7425	15334
CTSL1	P07711	3BC3	A	6141	14727	12563	14544
CTSL1	P07711	3H89	A	5633	14395	8734	14650
CTSL1	P07711	3H8B	A	6862	11252	6702	14652
CTSL1	P07711	3H8C	A	11985	14235	14021	14537
CTSL1	P07711	3HHA	A	13320	15627	5770	15342
CTSL1	P07711	3HWN	A	12219	13856	8687	14189
CTSL1	P07711	3IV2	A	10360	15464	13535	15404
CTSL1	P07711	3K24	A	6065	15518	15540	15381
CTSL1	P07711	3KSE	A	12689	15170	9852	8365
CTSL1	P07711	3OF8	A	10801	16157	6609	15538
CTSL1	P07711	3OF9	A	12211	15495	6135	15530
CUBN	O60494	3KQ4	B	11704	24827	21284	12827
CUL9	Q8IWT3	2JUF	A	826	717	1025	819
CUX2	O14529	1WH8	A	295	1551	775	1735
CYFIP1	Q7L576	3P8C	A	143908	137376	151857	107713
CYP2A13	Q16696	2P85	A	42283	36620	38585	37714
CYP2A13	Q16696	3T3S	A	50768	37250	51130	37611
CYP2C18	P33260	2H6P	C	0	0	0	0
DAPK3	O43293	1YRP	A	5351	10188	8375	5930
DAPK3	O43293	2J90	A	6437	9343	6170	5122
DAPK3	O43293	3BHY	A	7722	8616	4323	5463
DAPK3	O43293	3BQR	A	10755	12260	5251	5659
DCC	P43146	2ED7	A	2606	2347	1477	2412
DCC	P43146	2ED8	A	1506	1934	2086	1910
DCLK1	O15075	1MFW	A	882	1954	1511	2198
DCLK1	O15075	1MG4	A	1004	1771	2060	2354
DCLK1	O15075	1UF0	A	1190	1967	2376	3241
DDX39B	Q13838	1XTI	A	18658	12940	15286	51492
DDX39B	Q13838	1XTJ	A	32230	15199	17201	49166
DDX39B	Q13838	1XTK	A	18462	23096	12882	51440
DFNB31	Q9P202	1UEZ	A	1393	1905	2835	2533
DFNB31	Q9P202	1UF1	A	3127	1479	2837	3338
DFNB31	Q9P202	1UFX	A	1336	2498	2553	2448
DOCK2	Q92608	2YIN	A	16011	16854	13755	11308
DOCK2	Q92608	3B13	A	15691	26794	10698	12544
DPP4	P27487	1J2E	A	103777	106222	69330	199348
DPP4	P27487	1N1M	A	92467	89009	61455	198382
DPP4	P27487	1NU6	A	80231	70715	53868	200151
DPP4	P27487	1NU8	A	156002	82466	119442	200131
DPP4	P27487	1PFQ	A	140242	77482	60430	200024
DPP4	P27487	1R9M	A	95930	77478	72938	199617
DPP4	P27487	1R9N	A	111349	79839	100982	199686
DPP4	P27487	1RWQ	A	112646	81046	173459	200119
DPP4	P27487	1TK3	A	77089	138139	73911	198921
DPP4	P27487	1TKR	A	91394	105158	58374	198897
DPP4	P27487	1U8E	A	83751	134384	99847	198068
DPP4	P27487	1W1I	A	78039	95666	71373	199782
DPP4	P27487	1WCY	A	68646	104400	60849	199393
DPP4	P27487	1X70	A	69716	75565	70199	199959
DPP4	P27487	2AJL	I	119409	126336	89267	200108
DPP4	P27487	2BGN	A	130606	93198	128685	199918
DPP4	P27487	2BGR	A	134903	91289	97949	199926
DPP4	P27487	2BUB	A	124627	71172	126476	200017
DPP4	P27487	2FJP	A	101733	68486	138903	199883
DPP4	P27487	2G5P	A	78864	90982	68054	198709
DPP4	P27487	2G5T	A	96352	66951	61920	198501
DPP4	P27487	2G63	A	73031	127722	72602	198561
DPP4	P27487	2I03	A	131663	106693	59730	198582
DPP4	P27487	2I78	A	109627	89827	62315	198249
DPP4	P27487	2IIT	A	110766	69258	54932	199987
DPP4	P27487	2IIV	A	112771	87984	52317	200055
DPP4	P27487	2JID	A	128548	74426	59279	200045
DPP4	P27487	2OAG	A	87807	129390	69036	198533
DPP4	P27487	2OGZ	A	114745	130001	115127	198222
DPP4	P27487	2OLE	A	90065	90605	106191	198635
DPP4	P27487	2ONC	A	127043	74938	158457	198638
DPP4	P27487	2OPH	A	100424	71823	106037	200020
DPP4	P27487	2OQI	A	131532	125668	62663	198473
DPP4	P27487	2OQV	A	143002	102429	92641	198511
DPP4	P27487	2P8S	A	110834	78623	107093	199922
DPP4	P27487	2QJR	A	87829	80842	80534	200033
DPP4	P27487	2QKY	A	105123	72078	74235	199490
DPP4	P27487	2QOE	A	78873	82236	113941	200024
DPP4	P27487	2QT9	A	111272	115427	56108	199950
DPP4	P27487	2QTB	A	79444	123652	104383	200009
DPP4	P27487	2RGU	A	138144	74250	79759	200098
DPP4	P27487	2RIP	A	89100	128871	145415	199213
DPP4	P27487	3BJM	A	66108	77690	73514	200180
DPP4	P27487	3C43	A	78811	72255	96191	199967
DPP4	P27487	3C45	A	82127	96847	64941	199920
DPP4	P27487	3CCB	A	80419	77936	113758	198976
DPP4	P27487	3CCC	A	108634	82073	77716	199065
DPP4	P27487	3D4L	A	80424	81958	100031	199900
DPP4	P27487	3EIO	A	123712	91453	79210	198565
DPP4	P27487	3F8S	A	66414	95910	150372	200060
DPP4	P27487	3G0B	A	159007	84204	86165	199986
DPP4	P27487	3G0C	A	154161	68210	104349	198579
DPP4	P27487	3G0D	A	120978	75181	113998	198756
DPP4	P27487	3G0G	A	68557	77244	107147	199052
DPP4	P27487	3H0C	A	107601	84519	60096	199960
DPP4	P27487	3HAB	A	76149	80794	136595	200089
DPP4	P27487	3HAC	A	81362	82587	102142	200027
DPP4	P27487	3KWF	A	81057	80680	55486	200133
DPP4	P27487	3KWJ	A	81878	77415	70111	200079
DPP4	P27487	3O95	A	105070	88365	93213	199960
DPP4	P27487	3O9V	A	123459	83861	96513	199874
DPP4	P27487	3OC0	A	87079	76342	124364	200242
DPP4	P27487	3OPM	A	111936	78569	123851	199894
DPP4	P27487	3Q0T	A	128236	79833	108793	200027
DPP4	P27487	3Q8W	A	117993	122484	65904	198326
DPP4	P27487	3QBJ	A	122153	90693	78419	198632
DPP4	P27487	3SWW	A	91871	84817	58567	200186
DPP4	P27487	3SX4	A	109325	74409	88815	199520
DPP4	P27487	4A5S	A	116111	76786	67044	199764
DSP	P15924	1LM7	A	13643	14573	9458	11704
EGFR	P00533	1IVO	A	23899	43293	27272	28796
EGFR	P00533	1M14	A	15980	10249	11229	9895
EGFR	P00533	1M17	A	10488	10122	10598	10343
EGFR	P00533	1MOX	A	24536	41618	32192	95200
EGFR	P00533	1XKK	A	21517	15912	22273	9859
EGFR	P00533	1YY9	A	40362	49718	25246	49026
EGFR	P00533	1Z9I	A	14	16	200	308
EGFR	P00533	2EB2	A	17975	30065	26319	10700
EGFR	P00533	2EB3	A	20871	25802	22328	32898
EGFR	P00533	2GS2	A	21334	25606	11266	36014
EGFR	P00533	2GS7	A	21489	15912	23094	6972
EGFR	P00533	2ITN	A	16124	28836	22912	11423
EGFR	P00533	2ITO	A	25392	18859	16261	11146
EGFR	P00533	2ITP	A	22963	24713	14956	35505
EGFR	P00533	2ITQ	A	21078	25172	19227	35313
EGFR	P00533	2ITT	A	21519	20882	11572	34106
EGFR	P00533	2ITU	A	18905	29040	25275	11542
EGFR	P00533	2ITV	A	21848	26144	21959	11201
EGFR	P00533	2ITW	A	23424	29394	24544	35758
EGFR	P00533	2ITX	A	18161	21527	26341	11329
EGFR	P00533	2ITY	A	24763	20088	28528	34067
EGFR	P00533	2ITZ	A	10799	21625	28039	33990
EGFR	P00533	2J5E	A	24453	19768	31194	11198
EGFR	P00533	2J5F	A	21311	28563	24566	12260
EGFR	P00533	2J6M	A	16023	23126	18180	35750
EGFR	P00533	2JIT	A	21215	17616	16422	35691
EGFR	P00533	2JIU	A	23054	15645	18437	36688
EGFR	P00533	2JIV	A	7762	11841	7415	5387
EGFR	P00533	2RF9	A	13297	10413	7876	5996
EGFR	P00533	2RFD	A	20245	23955	15636	9513
EGFR	P00533	2RFE	A	19567	29396	17321	7715
EGFR	P00533	2RGP	A	15877	17461	12898	8862
EGFR	P00533	3B2V	A	21533	13196	21059	41512
EGFR	P00533	3BEL	A	19525	10274	13319	8253
EGFR	P00533	3GOP	A	9926	15419	11503	10020
EGFR	P00533	3GT8	B	10518	10690	12437	8672
EGFR	P00533	3IKA	A	15404	24768	25784	36515
EGFR	P00533	3LZB	A	9135	21852	7806	5078
EGFR	P00533	3NJP	A	34981	37235	24106	29484
EGFR	P00533	3POZ	A	16625	16764	26688	10632
EGFR	P00533	3QWQ	A	38931	44373	31338	49854
EGFR	P00533	3UG1	A	20735	26629	23155	9877
EGFR	P00533	3UG2	A	22009	28741	23120	10048
EGFR	P00533	3VJN	A	20741	28446	17002	34166
EGFR	P00533	3VJO	A	22024	21979	11667	34726
EIF2AK2	P19525	1QU6	A	1830	2300	1501	2712
EIF2AK2	P19525	2A19	B	8885	8611	4057	5234
EIF2AK2	P19525	2A1A	B	7945	10014	5149	5619
EIF2B5	Q13144	3JUI	A	2128	3418	7021	11720
EPB41L3	Q9Y2J2	2HE7	A	5291	8808	8248	15814
EPB41L3	Q9Y2J2	3BIN	A	6565	7949	9246	15362
EPHA1	P21709	3HIL	A	1061	206	451	623
EPHA1	P21709	3KKA	A	1086	325	330	643
EPHA3	P29320	2GSF	A	6667	18688	18245	33485
EPHA3	P29320	3FXX	A	4015	8632	17850	5757
EPHA3	P29320	3FY2	A	4686	10980	12215	5625
EPHA7	Q15375	2REI	A	16553	7429	8283	31348
EPHA7	Q15375	3DKO	A	9779	9249	8954	30920
EPHA7	Q15375	3H8M	A	653	1730	565	1071
EPHA8	P29322	3KUL	A	8003	8365	7351	5176
ERBB4	Q15303	2AHX	A	56219	43039	42785	49460
ERBB4	Q15303	2R4B	A	7401	19244	3708	7026
ERBB4	Q15303	3BBT	B	5880	6104	6503	5534
ERBB4	Q15303	3BBW	B	13011	5950	6666	5576
ERBB4	Q15303	3BCE	A	8959	25052	8312	34318
ERBB4	Q15303	3U2P	A	10362	38708	17917	21774
ERN1	O75460	3P23	A	17629	13578	17441	11036
F11R	Q9Y624	1NBQ	A	3239	5169	4932	4855
F11R	Q9Y624	3EOY	G	2139	2343	2605	2499
F2	P00734	1D6W	A	16282	16628	10719	23858
F2	P00734	1D9I	A	13691	20811	15021	23897
F2	P00734	1DOJ	A	16646	30461	11818	15873
F2	P00734	1EOJ	A	14585	16712	14037	14115
F2	P00734	1EOL	A	15252	16082	14122	14182
F2	P00734	1G37	A	19646	17030	9644	24030
F2	P00734	1HAG	E	25807	25365	21742	17151
F2	P00734	1JWT	A	28104	19191	15496	16356
F2	P00734	1MH0	A	17296	22242	10039	23640
F2	P00734	1NM6	A	13481	20985	10276	23503
F2	P00734	1NT1	A	16681	18418	9344	23460
F2	P00734	1NU9	A	20509	13062	14958	24811
F2	P00734	1SL3	A	13325	13859	10680	23511
F2	P00734	1TA2	A	15104	14409	11071	23474
F2	P00734	1TA6	A	15121	18264	10303	23588
F2	P00734	1VZQ	H	10026	15436	10399	20511
F2	P00734	1W7G	H	12925	13916	11635	20888
F2	P00734	1XM1	A	17949	20640	9365	25477
F2	P00734	1Z71	A	13683	13701	8675	23539
F2	P00734	1ZGI	A	18173	18767	10766	23475
F2	P00734	1ZGV	A	14903	21425	10597	23478
F2	P00734	1ZRB	A	14338	21122	10151	23494
F2	P00734	2ANK	H	11860	18931	9117	20743
F2	P00734	2ANM	H	13130	12985	8858	20698
F2	P00734	2BDY	A	14205	19866	9264	23976
F2	P00734	2BVR	H	10206	12441	5651	20753
F2	P00734	2BVS	H	9193	12056	11964	20914
F2	P00734	2BVX	H	9651	13766	9242	20868
F2	P00734	2BXT	H	12511	11939	6892	20896
F2	P00734	2BXU	H	13837	12264	7741	20911
F2	P00734	2CF8	H	9954	11963	8899	20726
F2	P00734	2CF9	H	12259	10668	9086	20725
F2	P00734	2CN0	H	10065	9357	10035	20739
F2	P00734	2V3H	H	11455	8839	8444	20718
F2	P00734	2V3O	H	10346	9537	5119	20708
F2	P00734	3C1K	A	20394	21261	13185	23329
F2	P00734	3NXP	A	17091	45409	19012	26590
F2	P00734	3QLP	H	16921	12472	18199	11779
F2	P00734	3SQE	E	22730	15891	13102	24704
F2	P00734	3SQH	E	12544	21559	12921	23280
F5	P12259	1CZS	A	2988	6040	3221	7538
F5	P12259	1CZT	A	2991	6077	3888	7572
F5	P12259	1CZV	A	2933	3801	2932	7569
FAP	Q12884	1Z68	A	59628	70387	139218	197010
FER	P16591	2KK6	A	1788	3167	2343	2977
FGA	P02671	1FZD	A	9135	10375	5065	6148
FGFR3	P22607	1RY7	B	4119	4829	3635	4721
FLNB	O75369	2DIB	A	3160	2236	3112	2431
FLNB	O75369	2EEA	A	629	1699	1727	1697
FLT1	P17948	1FLT	X	2722	1987	861	1976
FLT1	P17948	1QSV	A	2195	1810	1566	2004
FLT1	P17948	1QSZ	A	1508	1879	1410	2007
FLT1	P17948	1QTY	X	2277	1950	1487	1975
FLT1	P17948	1RV6	X	1614	2248	1696	1965
FLT1	P17948	2XAC	C	2633	1892	1094	1950
FLT1	P17948	3HNG	A	23255	10147	13977	6956
FRS3	O43559	2KUP	A	1244	1703	1891	1620
FRS3	O43559	2KUQ	A	2959	2173	3422	2053
FRS3	O43559	2YS5	A	1343	2270	3022	1602
FRS3	O43559	2YT2	A	3983	3265	3157	2025
FSHR	P23945	1XWD	C	1792	3415	2868	1360
GART	P22102	2QK4	A	32619	17992	27296	47572
GART	P22102	2V9Y	A	10866	11415	16779	30463
GSS	P48637	2HGS	A	44417	69861	51036	54533
GTF2E1	P29083	1VD4	A	475	302	536	740
HAO1	Q9UJM8	2NZL	A	29977	22281	24751	33538
HAO1	Q9UJM8	2RDT	A	26677	31953	19856	23745
HAO1	Q9UJM8	2RDU	A	29141	34748	26838	37566
HAO1	Q9UJM8	2RDW	A	25001	25609	21952	37486
HAO1	Q9UJM8	2W0U	A	25522	19731	22701	32871
HCN4	Q9Y3Q4	3OTF	A	1299	5205	3627	3150
HCN4	Q9Y3Q4	3U11	A	4056	5890	3640	3032
HIST1H3B	P68431	2CV5	A	779	2565	1313	2229
HIST1H3B	P68431	3A1B	A	0	3	3	35
HIST1H3B	P68431	3AFA	A	779	1719	679	2236
HIST1H3B	P68431	3AYW	A	1009	2419	951	2231
HIST1H3B	P68431	3AZE	A	891	1697	731	2186
HIST1H3B	P68431	3AZF	A	752	806	655	2196
HIST1H3B	P68431	3AZG	A	758	1434	1191	2159
HIST1H3B	P68431	3AZH	A	785	1703	882	2175
HIST1H3B	P68431	3AZI	A	779	2051	864	2286
HIST1H3B	P68431	3AZJ	A	697	2136	760	2239
HIST1H3B	P68431	3AZK	A	779	1491	755	2246
HIST1H3B	P68431	3AZL	A	779	1618	825	2239
HIST1H3B	P68431	3AZM	A	779	2093	1293	2276
HIST1H3B	P68431	3AZN	A	779	2420	743	2248
HLA-G	P17693	1YDP	A	13531	14157	11672	9897
HLA-G	P17693	2D31	A	14168	11669	11147	25953
HLA-G	P17693	2DYP	A	13926	15145	7666	10168
HRAS	P01112	121P	A	2429	4561	1940	6029
HRAS	P01112	1AA9	A	3583	5117	6658	7363
HRAS	P01112	1AGP	A	1783	4758	2446	5887
HRAS	P01112	1BKD	R	2133	6152	2953	5119
HRAS	P01112	1CLU	A	2838	4137	4111	5164
HRAS	P01112	1CRP	A	3511	5893	2870	5461
HRAS	P01112	1CRQ	A	2589	5084	3079	5618
HRAS	P01112	1CRR	A	3086	4897	2788	5512
HRAS	P01112	1CTQ	A	2504	4795	1511	6028
HRAS	P01112	1GNP	A	3006	5878	1599	5993
HRAS	P01112	1GNQ	A	3014	4446	3198	5994
HRAS	P01112	1GNR	A	2615	3773	1811	5785
HRAS	P01112	1IAQ	A	1832	4366	4948	4548
HRAS	P01112	1IOZ	A	3001	4454	1937	6306
HRAS	P01112	1JAH	A	2945	4037	2370	5788
HRAS	P01112	1JAI	A	4254	3977	2214	5837
HRAS	P01112	1K8R	A	4097	4876	3182	6103
HRAS	P01112	1LF0	A	2554	4809	3198	5924
HRAS	P01112	1LF5	A	3089	4919	3185	5675
HRAS	P01112	1LFD	B	2753	4732	2515	6223
HRAS	P01112	1NVU	Q	2658	4739	1336	6129
HRAS	P01112	1NVV	Q	3330	4908	3274	6123
HRAS	P01112	1NVW	Q	3509	5257	2396	6221
HRAS	P01112	1NVX	Q	3119	4652	4250	6108
HRAS	P01112	1P2S	A	2311	4955	2222	6037
HRAS	P01112	1P2T	A	2289	5840	2240	5737
HRAS	P01112	1P2U	A	2581	6025	2285	5725
HRAS	P01112	1P2V	A	4153	4595	2371	6080
HRAS	P01112	1PLJ	A	4102	2581	3883	4429
HRAS	P01112	1PLK	A	2872	2973	3812	4037
HRAS	P01112	1PLL	A	4181	3441	4202	4593
HRAS	P01112	1Q21	A	3083	6297	2497	7371
HRAS	P01112	1QRA	A	2525	4901	2192	6020
HRAS	P01112	1RVD	A	2780	4500	2605	5150
HRAS	P01112	1WQ1	R	2531	4605	3491	6157
HRAS	P01112	1XCM	A	2074	5518	2351	5102
HRAS	P01112	1XD2	A	5159	4078	1923	6055
HRAS	P01112	1XJ0	A	2564	4880	3098	5597
HRAS	P01112	1ZVQ	A	2750	5302	2117	5620
HRAS	P01112	1ZW6	A	2437	6042	3318	5883
HRAS	P01112	221P	A	3049	4875	5476	5990
HRAS	P01112	2C5L	A	1420	6020	2141	5987
HRAS	P01112	2CE2	X	2647	5071	2712	5556
HRAS	P01112	2CL0	X	1788	5344	2275	5727
HRAS	P01112	2CL6	X	2901	4407	2353	5610
HRAS	P01112	2CL7	X	2445	3889	2331	5723
HRAS	P01112	2CLC	X	2479	3543	3342	5753
HRAS	P01112	2CLD	X	3975	5494	3387	5360
HRAS	P01112	2EVW	X	2470	5799	2233	5668
HRAS	P01112	2LCF	A	3245	7730	3852	5677
HRAS	P01112	2Q21	A	4064	4244	3756	7218
HRAS	P01112	2QUZ	A	2641	5156	2255	5645
HRAS	P01112	2RGA	A	1934	4777	3245	5940
HRAS	P01112	2RGB	A	2695	4465	2475	5961
HRAS	P01112	2RGC	A	2542	4832	3175	5918
HRAS	P01112	2RGD	A	1909	4365	3310	5957
HRAS	P01112	2RGE	A	2007	5400	3335	5411
HRAS	P01112	2RGG	A	2266	5556	2499	5494
HRAS	P01112	2UZI	R	1536	4516	3439	6032
HRAS	P01112	2VH5	R	1556	5085	2471	6064
HRAS	P01112	2X1V	A	2757	3179	4175	3841
HRAS	P01112	3DDC	A	2465	4595	1893	5784
HRAS	P01112	3I3S	R	2766	3632	1934	6062
HRAS	P01112	3K8Y	A	2782	4619	2076	6181
HRAS	P01112	3K9L	A	1965	3995	2100	5455
HRAS	P01112	3K9N	A	2184	5174	3479	5444
HRAS	P01112	3KKM	A	2336	4438	3291	5152
HRAS	P01112	3KKN	A	2744	5684	2988	5012
HRAS	P01112	3KUD	A	2443	4106	6821	5862
HRAS	P01112	3L8Y	A	2112	4180	2327	6102
HRAS	P01112	3L8Z	A	2480	4187	2584	6224
HRAS	P01112	3LBH	A	2470	4384	5757	6215
HRAS	P01112	3LBI	A	2609	4538	1778	6214
HRAS	P01112	3LBN	A	2444	4564	5629	6187
HRAS	P01112	3LO5	A	2060	3583	1712	4258
HRAS	P01112	3OIU	A	1937	4921	1811	6043
HRAS	P01112	3OIV	A	1790	4490	2005	5347
HRAS	P01112	3OIW	A	1441	4871	2248	6019
HRAS	P01112	3RRY	A	2612	4543	2479	6148
HRAS	P01112	3RRZ	A	2606	5256	2438	6035
HRAS	P01112	3RS0	A	2754	4389	2027	6104
HRAS	P01112	3RS2	A	2649	4755	1812	6132
HRAS	P01112	3RS3	A	2616	4411	1857	6151
HRAS	P01112	3RS4	A	2632	5454	3361	5938
HRAS	P01112	3RS5	A	2598	5033	1658	6061
HRAS	P01112	3RS7	A	2839	5411	3110	5895
HRAS	P01112	3RSL	A	2320	5035	2259	5383
HRAS	P01112	3RSO	A	2616	4921	3435	6094
HRAS	P01112	3TGP	A	2480	5091	2166	5708
HRAS	P01112	421P	A	2572	4590	3222	5877
HRAS	P01112	4EFL	A	2407	4789	2629	5062
HRAS	P01112	4EFM	A	4654	5780	2061	4886
HRAS	P01112	4EFN	A	3171	4854	3622	5004
HRAS	P01112	4Q21	A	4175	5360	3585	6343
HRAS	P01112	521P	A	3893	4449	3382	5746
HRAS	P01112	5P21	A	2652	4497	1765	6037
HRAS	P01112	621P	A	2622	4237	2247	5931
HRAS	P01112	6Q21	A	2379	7537	2989	7614
HRAS	P01112	721P	A	2056	4816	3782	5944
HRAS	P01112	821P	A	4555	4736	3439	5867
IDE	P14735	2G47	A	208937	147256	168724	143983
IDE	P14735	2JG4	A	143127	102718	225909	307835
IDE	P14735	2WBY	A	115626	90360	83573	299641
IDE	P14735	2WC0	A	119317	121831	105292	295956
IDE	P14735	2WK3	A	118990	127286	133175	303040
IDE	P14735	2YB3	A	179583	77840	158720	299675
IDE	P14735	3CWW	A	125287	110040	118498	291220
IDE	P14735	3E4A	A	133331	93295	159433	304791
IDE	P14735	3e+50	A	139220	100191	198330	307799
IDE	P14735	3H44	A	118014	116515	151262	299422
IDE	P14735	3HGZ	A	100260	97508	142501	301864
IDE	P14735	3N56	A	145123	193853	152308	133008
IDE	P14735	3N57	A	149422	177809	191524	138965
IDE	P14735	3OFI	A	120504	92444	166389	299605
IDE	P14735	3QZ2	A	113128	88115	187815	297336
IGF2R	P11717	2V5O	A	16491	34862	20835	28476
IGF2R	P11717	2V5P	A	28080	30160	28736	24597
IL7R	P16871	3DI2	B	6901	4221	4816	5098
IL7R	P16871	3DI3	B	4002	4719	4301	5100
IL7R	P16871	3UP1	A	4511	4262	4341	5215
INADL	Q8NI35	1VF6	A	133	11	244	213
INADL	Q8NI35	2EHR	A	2196	2472	2175	2656
INSR	P06213	1GAG	A	9466	13105	12903	8389
INSR	P06213	1I44	A	6745	10557	6539	7946
INSR	P06213	1IR3	A	9490	9994	11906	8416
INSR	P06213	1IRK	A	10351	23734	9386	8906
INSR	P06213	1P14	A	9160	19431	14392	32012
INSR	P06213	1RQQ	A	14061	11421	10007	8275
INSR	P06213	2AUH	A	4318	8483	18495	8282
INSR	P06213	2B4S	B	7130	10744	8666	7970
INSR	P06213	2DTG	E	62170	22909	55969	53524
INSR	P06213	2HR7	A	7549	23686	13535	19032
INSR	P06213	2Z8C	A	4869	12647	8274	8349
INSR	P06213	3BU3	A	6506	11963	8292	8175
INSR	P06213	3BU5	A	8940	12103	8049	8008
INSR	P06213	3BU6	A	6781	14120	8550	8324
INSR	P06213	3EKK	A	9015	7480	16747	7926
INSR	P06213	3EKN	A	10464	12829	7090	8583
INSR	P06213	3ETA	A	8884	8533	6861	8580
INSR	P06213	3LOH	E	50752	24037	74617	51895
IQGAP1	P46940	3FAY	A	47188	37421	37608	33417
ITK	Q08881	1SM2	A	6982	9212	4921	4509
ITK	Q08881	1SNU	A	9939	8654	5363	4468
ITK	Q08881	1SNX	A	9259	8498	4267	4477
ITK	Q08881	2E6I	A	988	244	914	1313
ITK	Q08881	2YUQ	A	952	1291	1135	1394
ITK	Q08881	3MIY	A	4881	17907	6279	4007
ITK	Q08881	3MJ1	A	6839	5787	4534	3834
ITK	Q08881	3MJ2	A	6568	13474	14671	5013
ITK	Q08881	3QGW	A	8069	11965	4921	4389
ITK	Q08881	3QGY	A	7603	10850	4211	4461
ITK	Q08881	3T9T	A	8525	9858	7589	5269
ITK	Q08881	3V5J	A	5586	10107	8630	4182
ITK	Q08881	3V5L	A	5995	6958	6371	4212
ITK	Q08881	3V8T	A	7807	8633	5627	4124
ITK	Q08881	3V8W	A	5620	7723	6100	4219
KDR	P35968	2X1W	L	3940	4246	4857	4558
KDR	P35968	2X1X	R	2764	4873	4692	4839
KDR	P35968	3S35	X	2097	2740	1698	2564
KDR	P35968	3S36	X	2483	2764	1564	2561
KDR	P35968	3S37	X	1991	2577	1603	2555
KIF18A	Q8NI77	3LRE	A	10622	24185	14232	17660
KIF5B	P33176	1BG2	A	9613	32474	19061	25807
KIF5B	P33176	1MKJ	A	24685	23573	11507	33204
KIR3DL1	P43629	3VH8	G	9713	10355	5317	7817
KIT	P10721	1PKG	A	12906	12745	6267	35019
KIT	P10721	1T45	A	21523	31963	16006	10766
KIT	P10721	1T46	A	25352	22514	10241	7591
KIT	P10721	3G0E	A	14720	20341	10165	11065
KIT	P10721	3G0F	A	8483	9533	5255	34974
KRAS	P01116	3GFT	A	2503	6212	3722	6252
KRAS	P01116	4DSN	A	3817	5112	2334	9756
KRAS	P01116	4DSO	A	1581	4465	2347	9727
KRAS	P01116	4DST	A	3237	3462	2201	9742
KRAS	P01116	4DSU	A	4232	4401	2420	9388
LRBA	P50851	1T77	A	23722	28464	29606	25810
MAGI2	Q86UL8	1UJV	A	1560	1406	1184	2199
MAP2K4	P45985	3ALN	A	9790	10962	6160	7346
MAP2K4	P45985	3ALO	A	8024	10341	5553	9658
MAP3K7	O43318	2EVA	A	10338	17658	8751	6241
MERTK	Q12866	2DBJ	A	2587	2554	3444	2332
MERTK	Q12866	2P0C	A	8079	7499	7520	4748
MERTK	Q12866	3BPR	A	11088	9191	9698	5192
MERTK	Q12866	3BRB	A	6399	9017	8310	5188
MET	P08581	1SHY	B	57797	22983	28635	88815
MET	P08581	2UZX	B	31033	42052	33402	25915
MET	P08581	2UZY	B	42012	28385	54892	166782
MTMR6	Q9Y217	2YF0	A	43248	26015	43315	42768
MYH7	P12883	3DTP	A	44923	73396	31244	79489
MYH7	P12883	4DB1	A	102465	118540	137082	107707
NCAM2	O15394	2JLL	A	6131	8140	7304	7794
NCAM2	O15394	2KBG	A	2228	2284	2397	2077
NCAM2	O15394	2VAJ	A	993	1923	2135	2074
NCAM2	O15394	2WIM	A	4146	5759	7002	6094
NCAM2	O15394	2XY1	A	3690	4324	3999	4233
NCAM2	O15394	2XY2	A	3267	3602	4398	4174
NCAM2	O15394	2XYC	A	12316	6691	6046	6429
NCF2	P19878	1e+96	B	4179	5753	4741	3011
NCF2	P19878	1HH8	A	11281	8025	9520	4291
NCF2	P19878	1WM5	A	5214	12179	7936	6143
NEK1	Q96PY6	4APC	A	6333	11558	6909	8656
NKTR	P30414	2HE9	A	6227	6746	5699	8509
NOTCH1	P46531	1TOZ	A	1642	585	1641	940
NOTCH1	P46531	2VJ3	A	655	591	455	559
NRAS	P01111	3CON	A	2303	4521	3185	5401
NRP1	O14786	1KEX	A	3404	3408	2773	6639
NRP1	O14786	2QQI	A	7315	9786	11562	37652
NRP1	O14786	2QQM	A	42541	21425	35396	33225
NRP1	O14786	2QQN	A	5160	5227	3312	6612
NRP1	O14786	3I97	A	4327	3689	2733	6604
NRP1	O14786	4DEQ	A	3570	6812	6535	12420
NTRK1	P04629	2IFG	A	6756	6774	13595	7192
NTRK3	Q16288	1WWC	A	859	1496	517	1096
NTRK3	Q16288	3V5Q	A	6144	10167	4774	5122
OPRK1	P41145	4DJH	A	3050	10128	6393	9361
OSBPL11	Q9BXB4	2D9X	A	516	3701	2468	2608
PABPC3	Q9H361	2D9P	A	2139	1596	631	1923
PAK7	Q9P286	2F57	A	12593	24901	11251	7259
PASK	Q96RG2	1LL8	A	1864	1854	2670	2517
PASK	Q96RG2	3DLS	A	16718	25392	6066	6559
PCSK9	Q8NBP7	2W2M	A	15957	11464	17516	10350
PCSK9	Q8NBP7	2XTJ	A	10062	8019	13249	16218
PCSK9	Q8NBP7	3SQO	A	28699	23171	34143	18592
PDE10A	Q9Y233	2OUN	A	11195	14066	17870	12585
PDE10A	Q9Y233	2OUP	A	10957	12421	17233	12637
PDE10A	Q9Y233	2OUQ	A	9950	33900	20563	12804
PDE10A	Q9Y233	2OUR	A	8885	14484	17118	12558
PDE10A	Q9Y233	2OUS	A	9559	11952	17704	12675
PDE10A	Q9Y233	2OUU	A	14686	32478	17863	40104
PDE10A	Q9Y233	2OUV	A	11534	15102	18797	12678
PDE10A	Q9Y233	2OUY	A	17756	10404	13526	40410
PDE10A	Q9Y233	2WEY	A	10031	12034	17750	12515
PDE10A	Q9Y233	2Y0J	A	18138	11738	12713	12842
PDE10A	Q9Y233	2ZMF	A	4979	3948	2921	8680
PDE10A	Q9Y233	3SN7	A	10897	26608	16667	12575
PDE10A	Q9Y233	3SNI	A	10653	26246	17493	12565
PDE10A	Q9Y233	3SNL	A	10095	11709	10161	12482
PDE10A	Q9Y233	3UI7	A	15237	19109	10805	12872
PDE10A	Q9Y233	3UUO	A	12182	12358	11305	33108
PDE10A	Q9Y233	4AEL	A	11237	23779	11486	12475
PDE10A	Q9Y233	4DDL	A	7851	13608	12548	12648
PDE10A	Q9Y233	4DFF	A	12214	9399	10499	13428
PGLYRP3	Q96LB9	1SK3	A	5706	7496	5231	2845
PGLYRP3	Q96LB9	1SK4	A	2837	5445	3018	3140
PGLYRP3	Q96LB9	1TWQ	A	5614	5076	6242	2854
PGLYRP3	Q96LB9	2APH	A	4213	5212	6779	2773
PIK3CA	P42336	2ENQ	A	3764	6117	6984	5945
PIK3CA	P42336	2RD0	A	142165	127170	97807	212812
PIK3CA	P42336	3HHM	A	156572	177269	225195	285678
PIK3CA	P42336	3HIZ	A	128675	206344	195492	256994
PKN1	Q16512	1URF	A	130	32	1412	1826
PKN1	Q16512	2RMK	B	381	552	1100	1763
PPBP	P02775	1F9P	A	343	571	549	617
PPBP	P02775	1NAP	A	530	578	437	641
PPBP	P02775	1TVX	A	458	546	480	658
PRKCA	P17252	2ELI	A	702	1223	695	1202
PRKCA	P17252	3IW4	A	24128	21682	25162	18776
PRKCA	P17252	4DNL	A	2907	3484	1819	4098
PRKCH	P24723	3TXO	A	15654	22913	12692	18090
PRKCI	P41743	1ZRZ	A	14374	18059	15772	14459
PRKCI	P41743	3A8W	A	26522	22983	21943	19037
PRKCI	P41743	3A8X	A	21230	28285	24935	19574
PTEN	P60484	1D5R	A	8943	7976	8628	9064
RB1	P06400	1GH6	B	8549	11530	7456	5676
RB1	P06400	2R7G	A	12287	12648	8414	6058
RB1	P06400	3POM	A	10991	14734	8423	6110
RBM12	Q9NTZ6	2DNN	A	2056	1703	1762	2680
RET	P07949	2X2U	A	5300	7280	5818	18362
RNASEL	Q05823	1WDY	A	2074	5236	7391	2176
ROR2	Q01974	3ZZW	A	9688	11040	7291	5539
RWDD1	Q9H446	2EBM	A	1012	3311	1571	2272
S1PR1	P21453	3V2W	A	4869	6319	5523	7163
S1PR1	P21453	3V2Y	A	17396	19401	11512	16687
SAMSN1	Q9NSI8	2KEA	A	709	1157	610	1078
SEC13	P55735	3BG0	A	15373	9597	9471	32779
SEC13	P55735	3BG1	A	14129	24234	10385	33306
SEC23A	Q15436	2NUP	A	107530	78303	50476	141237
SEC23A	Q15436	2NUT	A	84982	75235	109620	139772
SEC23A	Q15436	3EFO	A	158387	88471	71031	148064
SEC23A	Q15436	3EG9	A	152352	89814	63424	148689
SEC23A	Q15436	3EGD	A	103262	74918	55730	141527
SEC23A	Q15436	3EGX	A	146073	84091	57386	139554
SI	P14410	3LPO	A	113334	118162	125538	67704
SI	P14410	3LPP	A	95202	95087	125793	67880
SLCO2A1	Q92959	3MRR	P	0	0	0	0
SLIT2	O94813	2V70	A	4299	3019	4337	1840
SLIT2	O94813	2V9S	A	7929	2733	2220	1440
SLIT2	O94813	2V9T	B	3391	2520	3186	1495
SPTAN1	Q13813	3F31	A	877	2483	737	2484
SPTAN1	Q13813	3FB2	A	1742	4233	1833	3891
SUMF2	Q8NBJ7	1Y4J	A	14953	18345	13195	16616
TAF1	P21675	1EQF	A	16671	24914	10970	26067
TAF1	P21675	3AAD	A	10599	23410	10348	25428
TAF1	P21675	3UV4	A	2014	1931	3862	4286
TAF1	P21675	3UV5	A	9079	17868	16021	24386
TBC1D1	Q86TI0	3QYE	A	16909	20284	10577	11546
TBC1D4	O60343	3QYB	A	5300	6615	7244	11391
TBX5	Q99593	2X6U	A	6616	6720	5248	7393
TBX5	Q99593	2X6V	A	4554	7350	5865	6766
TEK	Q02763	1FVR	A	14620	17098	13858	9235
TEK	Q02763	2GY5	A	22044	16729	26806	65340
TEK	Q02763	2GY7	B	17156	12309	31366	65414
TEK	Q02763	2OO8	X	8513	7941	14607	7993
TEK	Q02763	2OSC	A	7650	14580	6030	7908
TEK	Q02763	2P4I	A	8401	7783	12267	8550
TEK	Q02763	2WQB	A	8815	11320	12834	8034
TEK	Q02763	3BEA	A	3072	3536	3109	2719
TEK	Q02763	3L8P	A	14987	10674	21362	9029
TF	P02787	1A8E	A	14035	26859	11410	24254
TF	P02787	1A8F	A	19592	26266	17971	24265
TF	P02787	1B3E	A	14043	29286	14453	24205
TF	P02787	1BP5	A	25165	24374	16217	24238
TF	P02787	1BTJ	A	18653	24610	13285	24489
TF	P02787	1D3K	A	21091	28313	13361	24099
TF	P02787	1D4N	A	16298	29554	15154	24119
TF	P02787	1DTG	A	14237	26993	16012	23920
TF	P02787	1FQE	A	18950	22658	17154	24190
TF	P02787	1FQF	A	18434	25576	14486	24026
TF	P02787	1JQF	A	13369	22772	13410	24020
TF	P02787	1N7W	A	16773	29959	12102	24160
TF	P02787	1N7X	A	17752	23482	18089	24136
TF	P02787	1N84	A	12075	26451	14259	24249
TF	P02787	1OQG	A	17124	29605	15882	24117
TF	P02787	1OQH	A	18373	24937	18709	24166
TF	P02787	1RYO	A	21041	27089	13528	24027
TF	P02787	1SUV	C	13980	26858	12651	24253
TF	P02787	2HAU	A	124444	44228	46189	171022
TF	P02787	2HAV	A	45900	53365	54136	177370
TF	P02787	2O7U	B	21961	24331	15945	23859
TF	P02787	2O84	X	21137	24218	13603	24080
TF	P02787	3FGS	A	15200	25089	16000	24021
TF	P02787	3QYT	A	104320	158979	61077	178061
TF	P02787	3S9L	C	33008	28474	25395	99205
TF	P02787	3S9M	C	34154	31766	18547	100295
TF	P02787	3S9N	C	32742	31072	29626	97295
TF	P02787	3SKP	A	21078	31282	18095	25476
TF	P02787	3V83	A	61889	163916	54677	176380
TF	P02787	3V89	B	23925	29770	19871	26787
TF	P02787	3V8X	B	50572	56066	43718	177211
TF	P02787	3VE1	B	53920	51496	54020	174715
TLR4	O00206	2Z62	A	11734	3836	4868	2458
TLR4	O00206	2Z63	A	71309	11091	71070	121066
TLR4	O00206	2Z65	A	2739	4650	3721	2363
TLR4	O00206	2Z66	A	3809	5033	6746	3052
TLR4	O00206	3FXI	A	110399	9804	57633	151231
TLR4	O00206	3UL7	A	6615	4244	3519	2346
TLR4	O00206	3UL8	A	4048	3988	7364	2353
TLR4	O00206	3ULA	A	2732	3364	3142	2317
TNIK	Q9UKE5	2X7F	A	6107	19761	7694	7894
TOM1	O60784	1ELK	A	3489	5750	2449	10324
TRIO	O75962	1NTY	A	7897	11429	7785	39098
TRIO	O75962	2NZ8	B	6932	9047	4685	32586
UBQLN3	Q9H347	2DAH	A	92	4	63	123
ZKSCAN5	Q9Y2L8	2EM5	A	69	88	64	41
ZNF224	Q9NZL3	2EM8	A	88	59	164	783
ZNF224	Q9NZL3	2ENA	A	261	62	251	702
ZNF224	Q9NZL3	2EQ4	A	97	89	76	83
TP53	P04637	1A1U	A	0	0	17	27
TP53	P04637	1AIE	A	0	10	41	83
TP53	P04637	1C26	A	0	8	24	382
TP53	P04637	1GZH	A	7158	9925	5201	9778
TP53	P04637	1HS5	A	3	0	23	348
TP53	P04637	1KZY	A	9669	8875	9120	8476
TP53	P04637	1OLG	A	195	0	279	547
TP53	P04637	1OLH	A	139	2	128	552
TP53	P04637	1PES	A	6	5	52	108
TP53	P04637	1PET	A	0	0	48	357
TP53	P04637	1SAE	A	213	4	324	562
TP53	P04637	1SAF	A	213	3	213	553
TP53	P04637	1SAK	A	93	2	182	560
TP53	P04637	1SAL	A	205	0	259	559
TP53	P04637	1TSR	A	7832	8659	9329	8559
TP53	P04637	1TUP	A	7832	8685	9417	8560
TP53	P04637	1UOL	A	8372	9088	8497	8037
TP53	P04637	1YCS	A	6426	9298	9592	8077
TP53	P04637	2AC0	A	9751	9432	9429	10862
TP53	P04637	2ADY	A	8701	8957	8054	8545
TP53	P04637	2AHI	A	8612	9150	7701	8650
TP53	P04637	2ATA	A	8305	9074	8150	8560
TP53	P04637	2BIM	A	8360	9186	9022	8009
TP53	P04637	2BIN	A	5861	7544	3999	6741
TP53	P04637	2BIO	A	6667	6815	5224	9295
TP53	P04637	2BIP	A	7538	7536	5945	6940
TP53	P04637	2BIQ	A	7440	7390	4429	6808
TP53	P04637	2J0Z	A	0	5	37	74
TP53	P04637	2J10	A	54	7	43	54
TP53	P04637	2J11	A	54	0	46	34
TP53	P04637	2J1W	A	8807	9116	6097	7952
TP53	P04637	2J1X	A	8438	9244	8529	7915
TP53	P04637	2J1Y	A	7403	8963	6434	7855
TP53	P04637	2J1Z	A	8059	9025	9014	7965
TP53	P04637	2J20	A	7461	8781	9016	8015
TP53	P04637	2J21	A	6843	7881	7863	9516
TP53	P04637	2K8F	B	0	0	55	20
TP53	P04637	2L14	B	497	1	259	622
TP53	P04637	2OCJ	A	9521	9204	8651	8343
TP53	P04637	2PCX	A	6820	10178	8557	10903
TP53	P04637	2QVQ	A	9014	9285	6951	10194
TP53	P04637	2QXA	A	8481	9661	8753	8278
TP53	P04637	2QXB	A	8346	9635	10044	8293
TP53	P04637	2QXC	A	8447	9592	9228	8316
TP53	P04637	2VUK	A	8115	9037	6523	7923
TP53	P04637	2WGX	A	8840	9107	8599	7893
TP53	P04637	2X0U	A	8150	9317	5997	7913
TP53	P04637	2X0V	A	7773	9487	7040	7713
TP53	P04637	2X0W	A	7368	9072	6609	7912
TP53	P04637	2XWR	A	9065	8658	8237	8902
TP53	P04637	2YBG	A	7367	8207	7478	7986
TP53	P04637	3D05	A	7653	7650	7353	9366
TP53	P04637	3D06	A	6142	7627	7191	9019
TP53	P04637	3D07	A	8701	9884	7475	10154
TP53	P04637	3D08	A	6872	8091	6029	9190
TP53	P04637	3D09	A	8002	7938	7992	7228
TP53	P04637	3D0A	A	7247	8601	9168	8265
TP53	P04637	3IGK	A	7996	8921	4997	10559
TP53	P04637	3IGL	A	7973	9107	10426	10852
TP53	P04637	3KMD	A	8370	10002	8190	8873
TP53	P04637	3KZ8	A	8869	8630	8007	8311
TP53	P04637	3Q01	A	7423	13355	8186	8211
TP53	P04637	3Q05	A	6778	9277	9598	14534
TP53	P04637	3Q06	A	11366	8649	7926	14095
TP53	P04637	3SAK	A	127	6	281	540
TP53	P04637	3TS8	A	8819	9588	7885	14766
TP53	P04637	4AGL	A	7482	8605	6334	7929
TP53	P04637	4AGM	A	7183	9123	6012	8045
TP53	P04637	4AGN	A	7788	9572	6012	8043
TP53	P04637	4AGO	A	8450	9436	6098	7988
TP53	P04637	4AGP	A	8360	9435	6014	7973
TP53	P04637	4AGQ	A	7911	8710	8551	7927
