# Supplementary material for: A graph theoretic approach to utilizing protein structure to identify non-random somatic mutations
Source: BMC Bioinformatics. 2014 Mar 26;15:86. doi: 10.1186/1471-2105-15-86 (PMC4024121; doi:10.1186/1471-2105-15-86)
Supplement: Additional file 4 — Results Summary. A summary of each structure’s most significant p-value for both iPAC and NMC. [file 1471-2105-15-86-S4.xlsx]

## Sheet: Instructions
Instructions
The Cheapest, Farthest and Nearest tabs show the most significant p-value for each structure using both GraphPAC and the linear NMC method (before adjusting for multiple structures) . Although not shown, each structure listed is in fact significant after accounting for multiple structures as described in the paper. If Proteins were found that were not identified by NMC, their "culled" row is then…

## Sheet: Cheapest
Name	Uniprot	Structure1	Structure2	Structure3	Structure4	Structure5	Structure6	Structure7	Structure8	Structure9	Structure10	Structure11	Structure12	Structure13	Structure14	Structure15	Structure16	Structure17	Structure18	Structure19	Structure20	Structure21	Structure22	Structure23	Structure24	Structure25	Structure26	Structure27	Structure28	Structure29	Structure30	Structure31	Structure32	Structure33	Structure34	Structure35	Structure36	Structure37	Structure38	Structure39	Structure40	Structure41	Structure42	Structure43	Structure44	Structure45	Structure46	Structure47	Structure48
AKT1	P31749	1H10	1UNP	1UNQ	1UNR	2UVM	3O96
3D		0.000254803	0.000232434	0.00024612	0.0002576	0.000250405	2.46978e-05
Culled		0.000254803	0.000233906	0.00024612	0.000259317	0.000250405	2.46978e-05
BRAF	P15056	1UWH	1UWJ	2FB8	3C4C	3C4D	3D4Q	3IDP	3II5	3PPJ	3PPK	3PRF	3PRI	3PSB	3PSD	3Q4C	3Q96	3SKC	3TV4	3TV6	4DBN	4E26	4E4X
3D		4.8027e-130	7.57768e-09	1.18527e-129	2.11295e-07	6.30276e-08	3.84002e-130	3.35042e-07	6.18029e-130	6.01183e-130	6.01044e-130	6.01183e-130	3.84002e-130	6.01183e-130	6.01044e-130	7.98826e-129	4.29237e-07	1.23804e-07	3.84002e-130	3.29258e-129	9.51227e-12	2.12434e-129	4.10416e-129
Culled		4.80159e-130	3.20899e-07	1.18499e-129	6.30276e-08	6.30276e-08	3.83915e-130	4.63553e-08	6.01044e-130	6.01044e-130	6.01044e-130	6.01044e-130	3.83915e-130	6.01044e-130	6.01044e-130	7.98826e-129	1.56088e-07	4.23039e-08	3.84002e-130	3.29258e-129	1.42372e-07	2.12434e-129	4.10416e-129
HRAS	P01112	121P	1AA9	1AGP	1BKD	1CLU	1CRP	1CRQ	1CRR	1CTQ	1GNP	1GNQ	1GNR	1IAQ	1IOZ	1JAH	1JAI	1K8R	1LF0	1LF5	1LFD	1NVU	1NVV	1NVW	1NVX	1P2S	1P2T	1P2U	1P2V	1PLJ	1PLK	1PLL	1Q21	1QRA	1RVD	1WQ1	1XCM	1XD2	1XJ0	1ZVQ	1ZW6	221P	2C5L	2CE2	2CL0	2CL6	2CL7	2CLC	2CLD
3D		1.9554e-14	1.74647e-08	0.00018144	6.47559e-06	0.000195303	2.02364e-08	2.00976e-08	1.19964e-09	1.9554e-14	1.9554e-14	1.9554e-14	1.9554e-14	1.74356e-08	5.61202e-10	3.52878e-05	9.66322e-05	2.8945e-06	5.20188e-13	2.08524e-08	1.7557e-10	2.05198e-14	1.82012e-10	1.41251e-07	1.82012e-10	1.9554e-14	3.99211e-14	3.99211e-14	1.9554e-14	0.0102505	1.06096e-05	0.00978256	1.73484e-08	1.9554e-14	0.000196534	1.9554e-14	2.08524e-08	2.05198e-14	2.14911e-08	1.77658e-09	1.83124e-09	5.20188e-13	0.000182542	7.69268e-09	6.62351e-10	2.15395e-14	2.14911e-08	3.17952e-11	2.26799e-08
Culled		2.02364e-08	1.74647e-08	0.00018144	2.02364e-08	0.000195303	2.02364e-08	2.02364e-08	2.02364e-08	2.02364e-08	2.02364e-08	2.02364e-08	2.02364e-08	1.74356e-08	5.61202e-10	0.000183646	0.00018144	2.02364e-08	2.08524e-08	2.08524e-08	2.02364e-08	2.08524e-08	2.08524e-08	2.02364e-08	2.08524e-08	2.02364e-08	1.15063e-08	1.15063e-08	2.02364e-08	0.0102505	4.71047e-08	0.00978256	1.74647e-08	2.02364e-08	0.000195303	2.02364e-08	2.08524e-08	2.08524e-08	2.14911e-08	1.77658e-09	1.83124e-09	2.08524e-08	0.00018144	2.14911e-08	2.14911e-08	2.14911e-08	2.14911e-08	2.14911e-08	2.28404e-08
IDE	P14735	2G47	2JG4	2WBY	2WC0	2WK3	2YB3	3CWW	3E4A	3E50	3H44	3HGZ	3N56	3N57	3OFI	3QZ2
3D		0.00155709	0.00156196	0.00158674	0.00159518	0.00158506	0.00158674	0.00161406	0.00158172	0.00156196	0.00158842	0.00158674	0.00159688	0.00159348	0.00159179	0.00159179
Culled		0.00155709	0.00156196	0.00158674	0.00159518	0.00158506	0.00158674	0.00161406	0.00158172	0.00156196	0.00158842	0.00158674	0.00159688	0.00159348	0.00159179	0.00159179
KRAS	P01116	3GFT	4DSN	4DSO	4DST	4DSU
3D		6.16682e-185	1.68973e-56	1.59523e-56	1.68973e-56	2.80884e-56
Culled		4.38601e-233	1.59523e-56	1.59523e-56	1.59523e-56	2.64909e-56
NRAS	P01111	3CON
3D		8.25679e-29
Culled		8.25679e-29
PIK3CA	P42336	2RD0	3HHM	3HIZ
3D		8.20037e-84	4.44309e-74	1.22186e-74
Culled		8.20037e-84	6.49e-72	1.42092e-72
TP53	P04637	1A1U	1AIE	1C26	1GZH	1HS5	1KZY	1OLG	1OLH	1PES	1PET	1SAE	1SAF	1SAK	1SAL	1TSR	1TUP	1UOL	1YCS	2AC0	2ADY	2AHI	2ATA	2BIM	2BIN	2BIO	2BIP	2BIQ	2J0Z	2J10	2J11	2J1W	2J1X	2J1Y	2J1Z	2J20	2J21	2OCJ	2PCX	2QVQ	2QXA	2QXB	2QXC	2VUK	2WGX	2X0U	2X0V	2X0W	2XWR
3D		0.00465232	0.00330366	0.00310516	1.26088e-100	0.00310516	2.62251e-71	0.0027022	0.00193691	0.00243221	0.00330366	0.0027022	0.0027022	0.0027022	0.0027022	1.1766e-78	1.1766e-78	1.51379e-89	9.8438e-71	3.11347e-107	2.93289e-126	1.50726e-126	5.08172e-81	2.81154e-98	2.69491e-69	7.03488e-105	8.19642e-75	1.67259e-74	0.00330366	0.00386127	0.00413809	1.66352e-77	2.88746e-151	2.59309e-72	1.62567e-89	1.04253e-73	8.54865e-117	1.5326e-89	2.33108e-90	1.19679e-90	2.64384e-90	5.0641e-71	1.26719e-89	2.88746e-151	4.39348e-78	2.88746e-151	2.10128e-150	3.03964e-72	7.1704e-72
Culled		0.00465232	0.00330366	0.00310516	2.89e-70	0.00310516	2.62e-71	0.00270221	0.00270221	0.00330366	0.00330366	0.00270221	0.00270221	0.00270221	0.00270221	1.89e-71	1.89e-71	4.94e-71	9.84e-71	9.89e-72	1.37e-71	9.89e-72	1.37e-71	4.8e-76	2.69e-69	6.62e-70	5e-70	7.15e-70	0.00330366	0.0037623	0.00402827	6.02e-71	3.04e-72	2.59e-72	5.24e-71	4.8e-76	1.62e-70	3.64e-71	2.15e-72	9.57e-72	1.46e-71	5.06e-71	3.35e-71	3.04e-72	3.64e-71	3.04e-72	5.98e-72	3.04e-72	7.17e-72
MAP2K4	P45985	3ALN
3D		0.00120736	0.0181104
Culled
[truncated: 52 more columns]

## Sheet: Farthest
Name	Uniprot	Structure1	Structure2	Structure3	Structure4	Structure5	Structure6	Structure7	Structure8	Structure9	Structure10	Structure11	Structure12	Structure13	Structure14	Structure15	Structure16	Structure17	Structure18	Structure19	Structure20	Structure21	Structure22	Structure23	Structure24	Structure25	Structure26	Structure27	Structure28	Structure29	Structure30	Structure31	Structure32	Structure33	Structure34	Structure35	Structure36	Structure37	Structure38	Structure39	Structure40	Structure41	Structure42	Structure43	Structure44	Structure45	Structure46	Structure47	Structure48
AKT1	P31749	1H10	1UNP	1UNQ	1UNR	2UVM	3O96
3D		0.00025313	0.000232434	0.000244532	0.0002576	0.000248776	2.46978e-05
Culled		0.000254803	0.000233906	0.00024612	0.000259317	0.000250405	2.46978e-05
BRAF	P15056	1UWH	1UWJ	2FB8	3C4C	3C4D	3D4Q	3IDP	3II5	3PPJ	3PPK	3PRF	3PRI	3PSB	3PSD	3Q4C	3Q96	3SKC	3TV4	3TV6	4DBN	4E26	4E4X
3D		4.8027e-130	2.42935e-10	1.18527e-129	4.72327e-11	1.62522e-10	3.9468e-130	6.73018e-07	6.01044e-130	6.01183e-130	6.01044e-130	5.83513e-130	3.84002e-130	6.01044e-130	6.01183e-130	7.98826e-129	3.74343e-10	1.51397e-07	3.84002e-130	3.29258e-129	7.62347e-13	2.12434e-129	4.10416e-129
Culled		4.80159e-130	3.20899e-07	1.18499e-129	6.30276e-08	6.30276e-08	3.83915e-130	4.63553e-08	6.01044e-130	6.01044e-130	6.01044e-130	6.01044e-130	3.83915e-130	6.01044e-130	6.01044e-130	7.98826e-129	1.56088e-07	4.23039e-08	3.84002e-130	3.29258e-129	1.42372e-07	2.12434e-129	4.10416e-129
HRAS	P01112	121P	1AA9	1AGP	1BKD	1CLU	1CRP	1CRQ	1CRR	1CTQ	1GNP	1GNQ	1GNR	1IAQ	1IOZ	1JAH	1JAI	1K8R	1LF0	1LF5	1LFD	1NVU	1NVV	1NVW	1NVX	1P2S	1P2T	1P2U	1P2V	1PLJ	1PLK	1PLL	1Q21	1QRA	1RVD	1WQ1	1XCM	1XD2	1XJ0	1ZVQ	1ZW6	221P	2C5L	2CE2	2CL0	2CL6	2CL7	2CLC	2CLD
3D		2.02364e-08	5.53214e-09	0.000182542	4.95739e-13	0.000196534	5.00545e-09	6.0829e-08	2.02364e-08	2.02364e-08	6.16203e-10	2.02364e-08	6.16203e-10	6.2718e-06	5.61202e-10	0.000184768	0.000182542	6.16203e-10	2.08524e-08	6.26755e-08	4.16828e-10	6.38791e-10	6.38791e-10	1.7557e-10	6.26755e-08	2.02364e-08	2.88079e-10	2.88079e-10	6.16203e-10	0.0102505	1.07693e-05	0.00978256	1.20496e-10	2.02364e-08	0.000196534	6.16203e-10	1.55165e-08	5.13927e-12	3.08345e-09	1.9337e-06	1.95483e-06	2.08524e-08	0.000115364	2.14911e-08	3.17952e-11	2.14911e-08	3.17952e-11	5.46001e-13	2.28404e-08
Culled		2.02364e-08	1.74647e-08	0.00018144	2.02364e-08	0.000195303	2.02364e-08	2.02364e-08	2.02364e-08	2.02364e-08	2.02364e-08	2.02364e-08	2.02364e-08	1.74356e-08	5.61202e-10	0.000183646	0.00018144	2.02364e-08	2.08524e-08	2.08524e-08	2.02364e-08	2.08524e-08	2.08524e-08	2.02364e-08	2.08524e-08	2.02364e-08	1.15063e-08	1.15063e-08	2.02364e-08	0.0102505	4.71047e-08	0.00978256	1.74647e-08	2.02364e-08	0.000195303	2.02364e-08	2.08524e-08	2.08524e-08	2.14911e-08	1.77658e-09	1.83124e-09	2.08524e-08	0.00018144	2.14911e-08	2.14911e-08	2.14911e-08	2.14911e-08	2.14911e-08	2.28404e-08
IDE	P14735	2G47	2JG4	2WBY	2WC0	2WK3	2YB3	3CWW	3E4A	3E50	3H44	3HGZ	3N56	3N57	3OFI	3QZ2
3D		0.00155709	0.00156196	0.00158674	0.00159518	0.00158506	0.00158674	0.00161406	0.00158172	0.00156196	0.00158842	0.00158674	0.00159688	0.00159348	0.00159179	0.00159179
Culled		0.00155709	0.00156196	0.00158674	0.00159518	0.00158506	0.00158674	0.00161406	0.00158172	0.00156196	0.00158842	0.00158674	0.00159688	0.00159348	0.00159179	0.00159179
KRAS	P01116	3GFT	4DSN	4DSO	4DST	4DSU
3D		4.38601e-233	1.77597e-56	1.77597e-56	1.68973e-56	2.80884e-56
Culled		4.38601e-233	1.59523e-56	1.59523e-56	1.59523e-56	2.64909e-56
NRAS	P01111	3CON
3D		8.25679e-29
Culled		8.25679e-29
PIK3CA	P42336	2RD0	3HHM	3HIZ	2ENQ
3D		8.20037e-84	1.36105e-65	1.36317e-64	0.00116099
Culled		8.20037e-84	6.49e-72	1.42092e-72
TP53	P04637	1A1U	1AIE	1C26	1GZH	1HS5	1KZY	1OLG	1OLH	1PES	1PET	1SAE	1SAF	1SAK	1SAL	1TSR	1TUP	1UOL	1YCS	2AC0	2ADY	2AHI	2ATA	2BIM	2BIN	2BIO	2BIP	2BIQ	2J0Z	2J10	2J11	2J1W	2J1X	2J1Y	2J1Z	2J20	2J21	2OCJ	2PCX	2QVQ	2QXA	2QXB	2QXC	2VUK	2WGX	2X0U	2X0V	2X0W	2XWR
3D		0.00465232	0.00330366	0.00106803	2.73426e-121	0.00310516	9.02571e-88	0.0027022	0.0027022	0.00243221	0.00330366	0.00193691	0.0027022	0.0027022	0.0027022	1.9909e-84	1.96454e-80	2.47842e-129	2.48444e-118	1.05963e-106	1.36694e-71	4.48484e-72	1.36694e-71	1.04253e-73	1.87531e-70	7.184e-80	1.74984e-104	2.53351e-114	0.00330366	0.0037623	0.00402827	1.04798e-71	8.16183e-78	2.84083e-118	5.2372e-71	2.41739e-80	1.21065e-70	6.15387e-141	8.15797e-79	3.2991e-137	4.86406e-113	9.50195e-74	1.0383e-112	3.4383e-80	1.83176e-120	4.1144e-125	3.7741e-114	2.42118e-78	2.25783e-99
Culled		0.00465232	0.00330366	0.00310516	2.88557e-70	0.00310516	2.62251e-71	0.0027022	0.0027022	0.00330366	0.00330366	0.0027022	0.0027022	0.0027022	0.0027022	1.89184e-71	1.89184e-71	4.94476e-71	9.8438e-71	9.89245e-72	1.36694e-71	9.89245e-72	1.36694e-71	4.80303e-76	2.69491e-69	6.61761e-70	5.00039e-70	7.14632e-70	0.00330366	0.0037623	0.00402827	6.01773e-71	3.03964e-72	2.59309e-72	5.2372e-71	4.80303e-76	1.6232e-70	3.64128e-71	2.1484e-72	9.56891e-72	1.45755e-71	5.0641e-71	3.35295e-71	3.03964e-72	3.64479e-71	3.03964e-72	5.97782e-72	3.03964e-72	7.1704e-72
DPP4	P27487	1R9N
3D		0.00317082
Culled
NRP1	O14786	2QQI
3D		0.0158125
Culled
PCSK9	Q8NBP7	3SQO
3D		0.0056079
Culled
[truncated: 52 more columns]

## Sheet: Nearest
Name	Uniprot	Structure1	Structure2	Structure3	Structure4	Structure5	Structure6	Structure7	Structure8	Structure9	Structure10	Structure11	Structure12	Structure13	Structure14	Structure15	Structure16	Structure17	Structure18	Structure19	Structure20	Structure21	Structure22	Structure23	Structure24	Structure25	Structure26	Structure27	Structure28	Structure29	Structure30	Structure31	Structure32	Structure33	Structure34	Structure35	Structure36	Structure37	Structure38	Structure39	Structure40	Structure41	Structure42	Structure43	Structure44	Structure45	Structure46	Structure47	Structure48
AKT1	P31749	1H10	1UNP	1UNQ	1UNR	2UVM	3O96
3D		0.00025313	0.000233906	0.000244532	0.0002576	0.000250405	2.46978e-05
Culled		0.000254803	0.000233906	0.00024612	0.000259317	0.000250405	2.46978e-05
BRAF	P15056	1UWH	1UWJ	2FB8	3C4C	3C4D	3D4Q	3IDP	3II5	3PPJ	3PPK	3PRF	3PRI	3PSB	3PSD	3Q4C	3Q96	3SKC	3TV4	3TV6	4DBN	4E26	4E4X
3D		4.8027e-130	2.67683e-09	1.18499e-129	1.68809e-08	1.68809e-08	3.83915e-130	4.63553e-08	6.01183e-130	6.01044e-130	6.01044e-130	6.01044e-130	3.83915e-130	6.01044e-130	6.01044e-130	7.98589e-129	1.56088e-07	3.06494e-06	3.84002e-130	3.29258e-129	1.42372e-07	2.12374e-129	4.10416e-129
Culled		4.80159e-130	3.20899e-07	1.18499e-129	6.30276e-08	6.30276e-08	3.83915e-130	4.63553e-08	6.01044e-130	6.01044e-130	6.01044e-130	6.01044e-130	3.83915e-130	6.01044e-130	6.01044e-130	7.98826e-129	1.56088e-07	4.23039e-08	3.84002e-130	3.29258e-129	1.42372e-07	2.12434e-129	4.10416e-129
HRAS	P01112	121P	1AA9	1AGP	1BKD	1CLU	1CRP	1CRQ	1CRR	1CTQ	1GNP	1GNQ	1GNR	1IAQ	1IOZ	1JAH	1JAI	1K8R	1LF0	1LF5	1LFD	1NVU	1NVV	1NVW	1NVX	1P2S	1P2T	1P2U	1P2V	1PLJ	1PLK	1PLL	1Q21	1QRA	1RVD	1WQ1	1XCM	1XD2	1XJ0	1ZVQ	1ZW6	221P	2C5L	2CE2	2CL0	2CL6	2CL7	2CLC	2CLD
3D		1.9554e-14	1.74647e-08	0.000115364	1.47046e-08	0.000195303	2.02364e-08	2.02364e-08	2.02364e-08	1.9554e-14	1.9554e-14	2.02364e-08	1.9554e-14	1.74356e-08	5.61202e-10	3.52878e-05	0.000115364	2.02364e-08	2.08524e-08	2.08524e-08	1.9554e-14	2.08524e-08	2.05198e-14	1.9554e-14	9.20351e-09	2.02364e-08	1.15063e-08	3.48006e-12	4.95739e-13	0.0102505	1.06096e-05	0.00978256	1.74647e-08	1.9554e-14	0.000196534	1.9554e-14	2.08524e-08	2.05198e-14	2.14911e-08	1.77658e-09	1.83124e-09	5.20188e-13	0.000115364	2.14911e-08	5.39394e-12	2.15395e-14	2.14911e-08	2.14911e-08	2.28404e-08
Culled		2.02364e-08	1.74647e-08	0.00018144	2.02364e-08	0.000195303	2.02364e-08	2.02364e-08	2.02364e-08	2.02364e-08	2.02364e-08	2.02364e-08	2.02364e-08	1.74356e-08	5.61202e-10	0.000183646	0.00018144	2.02364e-08	2.08524e-08	2.08524e-08	2.02364e-08	2.08524e-08	2.08524e-08	2.02364e-08	2.08524e-08	2.02364e-08	1.15063e-08	1.15063e-08	2.02364e-08	0.0102505	4.71047e-08	0.00978256	1.74647e-08	2.02364e-08	0.000195303	2.02364e-08	2.08524e-08	2.08524e-08	2.14911e-08	1.77658e-09	1.83124e-09	2.08524e-08	0.00018144	2.14911e-08	2.14911e-08	2.14911e-08	2.14911e-08	2.14911e-08	2.28404e-08
IDE	P14735	2G47	2JG4	2WBY	2WC0	2WK3	2YB3	3CWW	3E4A	3E50	3H44	3HGZ	3N56	3N57	3OFI	3QZ2
3D		0.00155709	0.00156196	0.00158674	0.00159518	0.00158506	0.00158674	0.00161406	0.00158172	0.00156196	0.00158842	0.00158674	0.00159688	0.00159348	0.00159179	0.00159179
Culled		0.00155709	0.00156196	0.00158674	0.00159518	0.00158506	0.00158674	0.00161406	0.00158172	0.00156196	0.00158842	0.00158674	0.00159688	0.00159348	0.00159179	0.00159179
KRAS	P01116	3GFT	4DSN	4DSO	4DST	4DSU
3D		4.20965e-233	1.68973e-56	1.68973e-56	1.59523e-56	2.80883e-56
Culled		4.38601e-233	1.59523e-56	1.59523e-56	1.59523e-56	2.64909e-56
NRAS	P01111	3CON
3D		8.25679e-29
Culled		8.25679e-29
PIK3CA	P42336	2RD0	3HHM	3HIZ
3D		8.20037e-84	4.44309e-74	1.22186e-74
Culled		8.20037e-84	6.49e-72	1.42092e-72
TP53	P04637	1A1U	1AIE	1C26	1GZH	1HS5	1KZY	1OLG	1OLH	1PES	1PET	1SAE	1SAF	1SAK	1SAL	1TSR	1TUP	1UOL	1YCS	2AC0	2ADY	2AHI	2ATA	2BIM	2BIN	2BIO	2BIP	2BIQ	2J0Z	2J10	2J11	2J1W	2J1X	2J1Y	2J1Z	2J20	2J21	2OCJ	2PCX	2QVQ	2QXA	2QXB	2QXC	2VUK	2WGX	2X0U	2X0V	2X0W	2XWR
3D		0.00465232	0.00330366	0.00310516	2.88557e-70	0.00106803	2.62251e-71	0.0027022	0.000925486	0.00243221	0.00243221	0.0027022	0.0027022	0.0027022	0.0027022	1.89184e-71	1.89184e-71	1.74941e-75	9.8438e-71	9.89245e-72	1.36694e-71	9.89245e-72	1.36693e-71	7.75063e-92	1.18995e-87	5.18854e-105	2.66557e-84	4.40525e-84	0.00243221	0.0029502	0.00326501	6.01773e-71	3.03964e-72	2.59309e-72	1.87851e-75	1.04253e-73	1.62319e-70	3.64128e-71	6.13762e-105	3.33257e-106	1.45755e-71	5.0641e-71	3.35295e-71	3.03964e-72	3.64479e-71	1.22523e-120	5.97782e-72	3.03964e-72	1.77688e-91
Culled		0.00465232	0.00330366	0.00310516	2.88557e-70	0.00310516	2.62251e-71	0.0027022	0.0027022	0.00330366	0.00330366	0.0027022	0.0027022	0.0027022	0.0027022	1.89184e-71	1.89184e-71	4.94476e-71	9.8438e-71	9.89245e-72	1.36694e-71	9.89245e-72	1.36694e-71	4.80303e-76	2.69491e-69	6.61761e-70	5.00039e-70	7.14632e-70	0.00330366	0.0037623	0.00402827	6.01773e-71	3.03964e-72	2.59309e-72	5.2372e-71	4.80303e-76	1.6232e-70	3.64128e-71	2.1484e-72	9.56891e-72	1.45755e-71	5.0641e-71	3.35295e-71	3.03964e-72	3.64479e-71	3.03964e-72	5.97782e-72	3.03964e-72	7.1704e-72
EGFR	P00533	2ITX	2J5F
3D		0.000904403	0.00147084
Culled
MAP2K4	P45985	3ALN
3D		0.00213048
Culled
[truncated: 52 more columns]
