# Supplementary material for: A graph theoretic approach to utilizing protein structure to identify non-random somatic mutations
Source: BMC Bioinformatics. 2014 Mar 26;15:86. doi: 10.1186/1471-2105-15-86 (PMC4024121; doi:10.1186/1471-2105-15-86)
Supplement: Additional file 5 — Relevant Sites. A review showing which of the iPAC clusters fall within structurally relevant sites. [file 1471-2105-15-86-S5.xlsx]

## Sheet: Instructions-Summary
Tab	Details
Structural Comparisons	Shows the structure and cluster of the most significant p-value for each of the 13 proteins found to be significant by GraphPAC.
	5 of the 13 proteins were not found to contain significant clustering by NMC and thus have no information on the right side of the table.
Remaing Tabs	For each protein/cluster combination, a brief review of what relevant structures overlap the cluster is detailed.
	All information was obtained from Uniprot (regions section) unless otherwise noted.
	The uniprot website is linked on each tab.
Summary	Count
Total Significant Proteins Found	13
Protein Clusters that Overlap ATP/GTP Binding Site	4
Protein Clusters that Overlap Other Type of Binding/Interaction Region	2
Protein Cluster Overlaps Catalytic Domain	1
Protein Clusters that Overlap a Kinase Domain	2
Note:
Out of the 13 proteins found to be significant, 9 of them had their most significant cluster fall within a binding site, kinase domain or catalytic domain.
For the IDE protein, the most significant cluster overlaps an denaturation-resistant epitope region used by the immune system.
For the PIK3CA protein, the most significant cluster overlaps amino acid 1047 which has been shown to cause higher substrate to result turnover (see the PIK3CA tab).
For the NRP1 protein, the most signficant cluster falls within the F5/8 tye C 1 Domain - a major domain of blood coagulation factors.

## Sheet: Structural Comparison
	iPAC			Insertion Type	NMC			Notes:
Protein	Structure	P-value	Cluster		Structure	P-value	Cluster
AKT1	3O96	2.46978e-05	17-17	Cheapest	3O96	2.46978e-05	17-17
BRAF	3D4Q	3.84002e-130	600-600	Cheapest	3D4Q/3PRI	3.83915e-130	600-600	2 Structures had the same result under the NMC algorithm
HRAS	6Q21	1.54315e-14	13-61	Cheapest	1IOZ	5.61202e-10	12-13
IDE	2G47	0.00155709	698-698	Farthest	2G47	0.00155709	698-698
KRAS	3GFT	4.20965e-233	12-13	Nearest	3GFT	4.38601e-233	12-13
NRAS	3CON	8.25679e-29	12-13	Cheapest	3CON	8.25679e-29	12-13
PIK3CA	2RD0	8.20037e-84	1047-1047	Cheapest	2RD0	8.20037e-84	1047-1047
TP53	4AGN	4.0463e-152	175-273	Cheapest	3D07	4.36625e-86	245-248
EGFR	2ITX	0.000904403	719-768	Nearest	-
DPP4	1R9N	0.00317082	310-486	Farthest	-
MAP2K4	3ALN	0.00120736	233-251	Cheapest	-
NRP1	2QQI	0.0158125	277-423	Farthest	-
PCSK9	3SQO	0.0056079	167-401	Farthest	-

## Sheet: PCSK9
PCSK9
	AA Positions	P-value	Structure
Cluster	167-401	0.0056079	3SQO
Relevant Structure Overlap
AA Positions	Region Description
161-431	Peptide S8 Domain
153-449	Catalytic Domain Region
Uniprot Source
http://www.uniprot.org/uniprot/Q8NBP7

## Sheet: NRP1
NRP1
	AA Positions	P-value	Structure
Cluster	277-423	0.0158125	2QQI
Relevant Structure Overlap
AA Positions	Region Description
275-424	F5/8 tye C 1 Domain
Uniprot Source
http://www.uniprot.org/uniprot/O14786

## Sheet: MAP2K4
MAP2K4
	AA Positions	P-value	Structure
Cluster	233-251	0.00120736	3ALN
Relevant Structure Overlap
AA Positions	Region Description		Note
102-367	Protein Kinase Domain
Uniprot Source
http://www.uniprot.org/uniprot/P45985

## Sheet: DPP4
DPP4
	AA Positions	P-value	Structure
Cluster	310-486	0.00317082	1R9N
Relevant Structure Overlap
AA Positions	Region Description		Note
Uniprot Source
http://www.uniprot.org/uniprot/P27487
Note:
Following the convention of Uniprot, "By Similarity" signifies that the result was not based upon experimental findings but found within a
a protein within the same family and within a specific taxonomic range.

## Sheet: EGFR
EGFR
	AA Positions	P-value	Structure
Cluster	719-768	0.000904403	2ITX
Relevant Structure Overlap
AA Positions	Region Description
712-979	Protein Kinase Domain
718-726	ATP Nucleotide Binding Region
790-791	ATP Nucleotide Binding Region
Uniprot Source
http://www.uniprot.org/uniprot/P00533

## Sheet: TP53
TP53
	AA Positions	P-value	Structure
Cluster	175-273	4.0463e-152	4AGN
Relevant Structure Overlap
AA Positions	Region Description		Note
100-370	Interacts with HIPK1		By Similarity
116-292	Interacts with AXIN1		By Similarity
241-248	Interacts with the 53BP2 SH3 domain
256-294	Interacts with E4F1
Uniprot Source
http://www.uniprot.org/uniprot/P04637
Note:
Following the convention of Uniprot, "By Similarity" signifies that the result was not based upon experimental findings but found within a
a protein within the same family and within a specific taxonomic range.

## Sheet: PIK3CA
PIK3CA
	AA Positions	P-value	Structure
Cluster	1047-1047	8.20037e-84	2RD0
Relevant Structure Overlap
AA Positions	Region Description
797-1068	PI3K/PI4K Domain
1047-1047	See Note Below
Uniprot Source
http://www.uniprot.org/uniprot/P42336
Note:
Research suggests that H1047R and H1047L mutations show a larger area in the catalytic cleft between the Kinase-N and Kinase-C Lobes.
This could help ease the entrance of substrates and could yield higher substrate-to-result turnover that is associated with oncogenic behavior.
Finally, these mutants display increased kinase activation loop mobility as compared to wild type proteins.
Note Source:
Mankoo, P. K., Sukumar, S. and Karchin, R. (2009), PIK3CA somatic mutations in breast cancer: Mechanistic insights from Langevin dynamics simulations. Proteins, 75: 499–508. doi: 10.1002/prot.22265

## Sheet: IDE
IDE
	AA Positions	P-value	Structure
Cluster	698-698	0.00155709	2G47
Relevant Structure Overlap
AA Positions	Region Description
684-698	denaturation resitant epitope
Uniprot Source
http://www.ncbi.nlm.nih.gov/pmc/articles/PMC103825/
Note:
There is a denaturation-resistant epitope located between amino acids 684-698
Note Source:
Cavendar, Jane F., Mummert, Christine, and Tevethia, Mary Judith. Transactivation of a Ribosomal Gene by Simian Virus 40 Large-T Antigen Requires at Least Three Activities of the Protein. J Virol. 1999 January; 73(1): 214–224.

[truncated: 5 more sheets: NRAS, BRAF, KRAS, HRAS, AKT1]
