# Supplementary material for: A graph theoretic approach to utilizing protein structure to identify non-random somatic mutations
Source: BMC Bioinformatics. 2014 Mar 26;15:86. doi: 10.1186/1471-2105-15-86 (PMC4024121; doi:10.1186/1471-2105-15-86)
Supplement: Additional file 6 — Performance Evaluation. In-depth results validating the iPAC results using PolyPhen-2 and CHASM. [file 1471-2105-15-86-S6.xlsx]

## Sheet: Instructions-Summary
Tab	Description
Mutation Level	This tab considers every mutation for each of the 11 proteins that was found to be significant by GraphPAC. For each mutation, the results from CHASM (via cravat.us) and Polyphen-2 (via http://genetics.bwh.harvard.edu/pph2/) are shown. A synopsis of which mutations were found in at least one significant cluster are then shown. The most significant mutation for the particular amino acid was used. …
Protein Level	CHASM also provides a composite per gene p-value. We provide the these results for each of the 11 proteins found to be significant.
Notes:	The number of significant digits provided by CHASM and PolyPhen-2 is limited. Thus a p-value of 0, simply means that the mutation at the specific amino acid (or protein) was extremely signficant. Also note that CHASM reports an FDR value in intervals of 5%. Thus a CHASM FDR value of 20% means that the true FDR value is between 15% and 20%. This notational standard will be used in the rest of this…
Summary:
In this spreadsheet, we provide an in-depth analysis between GraphPAC and two well-known machine learning algorithms, PolyPhen-2 and CHASM. Before we describe the results below, it is critical to note that the machine learning algorithms use a much more extensive database of information as compared to GraphPAC. Unlike GraphPAC, which only uses the tertiary positions the proximity of substitution …
Polyphen-2
Source:	Adzhubei IA, Schmidt S, Peshkin L, Ramensky VE, Gerasimova A, Bork P, Kondrashov AS, Sunyaev SR. Nat Methods 7(4):248-249 (2010).
CHASM
Source:	Wong WC, Kim D, Carter H, Diekhans M, Ryan M and Karchin R (2011) CHASM and SNVBox: toolkit for detecting biologically important single nucleotide mutations in cancer Bioinformatics. 27(15):2147-8.
	Carter H, Samayoa J, Hruban RH, Karchin R (2010). Prioritization of driver mutations in pancreatic cancer using cancer-specific high-throughput annotation of somatic mutations (CHASM) Cancer Biol Ther, 10(6):582-587.
	Douville C, Carter H, Kim R, Niknafs N, Diekhans M, Stenson PD, Cooper DN, Ryan M, Karchin R (2013). CRAVAT: Cancer-Related Analysis of VAriants Toolkit Bioinformatics, 29(5):647-648.

## Sheet: Mutation Level-GraphPACFound
KRAS
	CHASM				Polyphen-2				GraphPAC Cheapest		GraphPAC Farthest		GraphPAC Nearest		FDR < 20%			Notes
AA	Score	Pvalue	FDR		Prob	Pvalue	FDR		Structure: 3GFT		Structure: 3GFT		Structure: 3GFT		CHASM	Polyphen-2		"1" signifies a "yes" or "found".
12	0.002	0	0.05		1	0.00026	0.0109		1		1		1		1	1		"0" or "-" signifies a "no" or "not found."
13	0.016	0	0.05		1	0.00026	0.0109		1		1		1		1	1		* to the right of an AA indicates no tertiary information
22	0.084	0	0.05		1	0.00026	0.0109		1		1		1		1	1
23	0.156	0.0002	0.05		0.994	0.0289	0.0537		1		1		1		1	1
61	0.018	0	0.05		0.812	0.071	0.103		1		1		1		1	1		Combined Identification Percentage
117	0.1	0	0.05		1	0.00026	0.0109		1		1		1		1	1		CHASM	Polyphen-2
146	0.048	0	0.05		1	0.00026	0.0109		1		1		1		1	1		% Found	% Found
																		1	1
TP53
	CHASM				Polyphen-2				GraphPAC Cheapest		GraphPAC Farthest		GraphPAC Nearest		FDR < 20%
AA	Score	Pvalue	FDR		Prob	Pvalue	FDR		Structure: 4AGN		Structure: 2OCJ		Structure: 3Q05		CHASM	Polyphen-2
163	0	0	0.05		1	0.00026	0.0109		1		1		1		1	1
176	0	0	0.05		1	0.00026	0.0109		1		1		1		1	1
234	0	0	0.05		0.999	0.00574	0.0192		1		1		1		1	1
248	0	0	0.05		1	0.00026	0.0109		1		1		1		1	1		Combined Identification Percentage
275	0	0	0.05		1	0.00026	0.0109		1		1		1		1	1		CHASM	Polyphen-2
278	0	0	0.05		1	0.00026	0.0109		1		1		1		1	1		% Found	% Found
																		1	1
BRAF
	CHASM				Polyphen-2				GraphPAC Cheapest		GraphPAC Farthest		GraphPAC Nearest		FDR < 20%
AA	Score	Pvalue	FDR		Prob	Pvalue	FDR		Structure: 3D4Q		Structure: 3TV4		Structure: 3D4Q		CHASM	Polyphen-2
464	0.028	0	0.05		0.999	0.00574	0.0192		1		1		1		1	1
466	0.024	0	0.05		0.996	0.0222	0.0439		1		1		1		1	1
469	0.01	0	0.05		1	0.00026	0.0109		1		1		1		1	1
581	0.058	0	0.05		1	0.00026	0.0109		1		1		1		1	1
597	0.012	0	0.05		1	0.00026	0.0109		1		1		1		1	1
596	0.022	0	0.05		1	0.00026	0.0109		1		1		1		1	1
600	0.022	0	0.05		1	0.00026	0.0109		1		1		1		1	1		Combined Identification Percentage
601	0.032	0	0.05		0.924	0.0584	0.0892		0	*	1		1		1	1		CHASM	Polyphen-2
671	0.28	0.0026	0.05		0.696	0.0827	0.115		1		1		1		1	1		% Found	% Found
																		1	0.888889
PIK3CA
	CHASM				Polyphen-2				GraphPAC Cheapest		GraphPAC Farthest		GraphPAC Nearest		FDR < 20%
AA	Score	Pvalue	FDR		Prob	Pvalue	FDR		Structure: 2RD0		Structure: 2RD0		Structure: 2RD0		CHASM	Polyphen-2
80	0.56	0.1148	0.55		0.999	0.00574	0.0192		0		0		1		0	1
81	0.242	0.0012	0.05		1	0.00026	0.0109		0		0		1		1	1
88	0.162	0.0002	0.05		1	0.00026	0.0109		0		0		1		1	1
104	0.254	0.001	0.05		0.996	0.0222	0.0439		0		0		1		1	1
111	0.116	0	0.05		0.999	0.00574	0.0192		0		0		1		1	1
118	0.11	0	0.05		0.989	0.0346	0.0608		1		0		1		1	1
124	0.096	0	0.05		0.859	0.0667	0.0981		1		0		1		1	1
345	0.044	0	0.05		0.00026	0.00018	0.0109		1		1		1		1	1
420	0.096	0	0.05		0.997	0.0167	0.0357		1		1		1		1	1
453	0.08	0	0.05		0.936	0.0568	0.0876		1		1		1		1	1
539	0.07	0	0.05		0.985	0.0375	0.0643		1		1		1		1	1
542	0.052	0	0.05		0.995	0.0277	0.0521		1		1		1		1	1
545	0.032	0	0.05		0.996	0.0222	0.0439		1		1		1		1	1
546	0.034	0	0.05		0.992	0.0314	0.0568		1		1		1		1	1
1025	0.01	0.0002	0.05		0.849	0.0674	0.0988		1		1		1		1	1
1040	0.184	0	0.05		0	1	0.575		1		1		1		1	0
1043	0.038	0	0.05		0.065	0.159	0.187		1		1		1		1	1
1047	0.014	0	0.05		0.639	0.0888	0.122		1		1		1		1	1
1049	0.05	0	0.05		0.3	0.113	0.145		1		1		1		1	1		Combined Identification Percentage
1066	0.124	0	0.05		0.247	0.119	0.15		0	*	1		0	*	1	1		% Found	% Found
																		1	1
NRAS
	CHASM				Polyphen-2				GraphPAC Cheapest		GraphPAC Farthest		GraphPAC Nearest		FDR < 20%
AA	Score	Pvalue	FDR		Prob	Pvalue	FDR		Structure: 3CON		Structure: 3CON		Structure: 3CON		CHASM	Polyphen-2
12	0.01	0	0.05		0.675	0.0849	0.118		1		1		1		1	1		Combined Identification Percentage
13	0.02	0	0.05		0.999	0.00574	0.0192		1		1		1		1	1		CHASM	Polyphen-2
61	0.048	0	0.05		0.973	0.044	0.0723		0	*	0	*	0	*	1	1		% Found	% Found
																		1	1
HRAS
	CHASM				Polyphen-2				GraphPAC Cheapest		GraphPAC Farthest		GraphPAC Nearest		FDR < 20%
AA	Score	Pvalue	FDR		Prob	Pvalue	FDR		Structure: 6Q21		Structure: 3RSO		Structure: 121P		CHASM	Polyphen-2
12	0.19	0.0002	0.05		0.513	0.0962	0.129		1		1		1		1	1
13	0.208	0.0004	0.05		0.286	0.115	0.147		1		1		1		1	1		Combined Identification Percentage
61	0.136	0	0.05		0.008	0.239	0.252		1		1		1		1	0		CHASM	Polyphen-2
66	0.35	0.0094	0.15		0.884	0.0642	0.0956		1		1		1		1	1		% Found	% Found
																		1	1
AKT1
	CHASM				Polyphen-2				GraphPAC Cheapest		GraphPAC Farthest		GraphPAC Nearest		FDR < 20%
AA	Score	Pvalue	FDR		Prob	Pvalue	FDR		Structure: 3O96		Structure: 3O96		Structure: 3O96		CHASM	Polyphen-2
17	0.146	0.0002	0.05		1	0.00026	0.0109		1		1		1		1	1		Combined Identification Percentage
52	0.28	0.0026	0.05		0.999	0.00574	0.0192		1		0		1		1	1		CHASM	Polyphen-2
79	0.372	0.013	0.2		0.996	0.0222	0.0439		1		0		1		0	1		% Found	% Found
																		1	1
IDE
	CHASM				Polyphen-2				GraphPAC Cheapest		GraphPAC Farthest		GraphPAC Nearest		FDR < 20%
AA	Score	Pvalue	FDR		Prob	Pvalue	FDR		Structure: 2G47		Structure: 2G47		Structure: 2G47		CHASM	Polyphen-2		Combined Identification Percentage
273	0.822	0.7854	0.95		0.001	0.852	0.514		0		0		0		0	0		CHASM	Polyphen-2
698	0.784	0.6546	0.9		0.087	0.15	0.179		1		1		1		0	1		% Found	% Found
																		N/A	1
MAP2K4
	CHASM				Polyphen-2				GraphPAC Cheapest		GraphPAC Farthest		GraphPAC Nearest		FDR < 20%
AA	Score	Pvalue	FDR		Prob	Pvalue	FDR		Structure: 3ALN		Structure:		Structure: 3ALN		CHASM	Polyphen-2
154	0.13	0	0.05		1	0.00026	0.0109		0				0		1	1
184	0.072	0	0.05		1	0.00026	0.0109		0		No Clusters		1		1	1
233	0.22	0.0006	0.05		0.894	0.0633	0.0946		1		Found Under		1		1	1
234	0.056	0	0.05		1	0.00026	0.0109		1		Farthest Insertion		1		1	1		Combined Identification Percentage
251	0.056	0	0.05		0.999	0.00574	0.0192		1				0		1	1		CHASM	Polyphen-2
279	0.136	0	0.05		0.068	0.158	0.186		0	*			0	*	1	1		% Found	% Found
																		0.8	0.8
EGFR
	CHASM				Polyphen-2				GraphPAC Cheapest		GraphPAC Farthest		GraphPAC Nearest		FDR < 20%
AA	Score	Pvalue	FDR		Prob	Pvalue	FDR		Structure:		Structure:		Structure: 2ITX		CHASM	Polyphen-2
289	0.13	0	0.05		0.998	0.0112	0.0274						0	*	1	1
598	0.226	0.0006	0.05		0.999	0.00574	0.0192						0	*	1	1
719	0.028	0	0.05		1	0.00026	0.0109		No Clusters		No Clusters		1		1	1
751	0.05	0	0.05		0.999	0.00574	0.0192		Found Under		Found Under		1		1	1
768	0.03	0	0.05		1	0.00026	0.0109		Farthest Insertion		Farthest Insertion		1		1	1
790	0.03	0	0.05		1	0.00026	0.0109						0		1	1		Combined Identification Percentage
858	0.022	0	0.05		1	0.00026	0.0109						0		1	1		CHASM	Polyphen-2
1164	0.182	0.0002	0.05		0.059	0.162	0.189						0	*	1	1		% Found	% Found
																		0.6	0.6
DPP4
	CHASM				Polyphen-2				GraphPAC Cheapest		GraphPAC Farthest		GraphPAC Nearest		FDR < 20%
AA	Score	Pvalue	FDR		Prob	Pvalue	FDR		Structure:		Structure: 1R9N		Structure:		CHASM	Polyphen-2
306	0.648	0.2488	0.65		0.295	0.114	0.146				0				0	1
310	0.75	0.54	0.85		0.986	0.0368	0.0634		No clusters		1		No clusters		0	1		Combined Identification Percentage
486	0.798	0.7004	0.95		0.001	0.852	0.514		under this		1		under this		0	0		CHASM	Polyphen-2
691	0.656	0.265	0.7		0.998	0.0112	0.0274		insertion method		0		insertion method		0	1		% Found	% Found
																		N/A	0.333333
NRP1
	CHASM				Polyphen-2				GraphPAC Cheapest		GraphPAC Farthest		GraphPAC Nearest		FDR < 20%
AA	Score	Pvalue	FDR		Prob	Pvalue	FDR		Structure:		Structure: 2QQI		Structure:		CHASM	Polyphen-2
134	0.466	0.0384	0.35		1	0.00026	0.0109				0	*			0	1
245	0.608	0.174	0.6		0	1	0.575		No clusters		0	*	No clusters		0	0
277	0.584	0.1404	0.55		0.896	0.063	0.0944		under this		1		under this		0	1		Combined Identification Percentage
423	0.432	0.028	0.3		0.989	0.0346	0.0608		insertion method		1		insertion method		0	1		CHASM	Polyphen-2
666	0.614	0.1848	0.6		0.993	0.0301	0.0553				0	*			0	1		% Found	% Found
																		N/A	1
PCSK9
	CHASM				Polyphen-2				GraphPAC Cheapest		GraphPAC Farthest		GraphPAC Nearest		FDR < 20%
AA	Score	Pvalue	FDR		Prob	Pvalue	FDR		Structure:		Structure: 3SQO		Structure:		CHASM	Polyphen-2
167	0.524	0.0762	0.45		0.029	0.183	0.207		No clusters		1		No clusters		0	0		Combined Identification Percentage
401	0.486	0.0494	0.35		0.991	0.0326	0.0584		under this		1		under this		0	1		CHASM	Polyphen-2
404	0.548	0.1002	0.5		0.985	0.0375	0.0643		insertion method		0		insertion method		0	1		% Found	% Found
																		N/A	0.5
																		Overall Combined Identification Percentage
																		CHASM	Polyphen-2
																		% Found	% Found
																		0.932203	0.907692

## Sheet: Protein Level-GraphPACFound
	CHASM Score	Composite P-Value	Composite FDR
KRAS	0.002	0	0.05
TP53	0	0	0.05
BRAF	0.01	0	0.05
PIK3CA	0.01	0	0.05
NRAS	0.01	0	0.05
HRAS	0.136	0	0.05
AKT1	0.146	0	0.05
IDE	0.784	0.346827	0.6
EGFR	0.022	0	0.05
DPP4	0.648	0.0249365	0.15
MAP2K4	0.056	0	0.05
NRP1	0.432	4.85409e-06	0.05
PCSK9	0.486	0.000377181	0.05
