# Supplementary material for: A graph theoretic approach to utilizing protein structure to identify non-random somatic mutations
Source: BMC Bioinformatics. 2014 Mar 26;15:86. doi: 10.1186/1471-2105-15-86 (PMC4024121; doi:10.1186/1471-2105-15-86)
Supplement: Additional file 7 — Potential Driver Loss. An analysis of whether any potential driver mutations are lost when iPAC finds fewer clusters than NMC. [file 1471-2105-15-86-S7.xlsx]

## Sheet: Summary-Instructions
Instructions
For the each of the protein tabs, each mutation that was found to be "possibly" or "probably damaging" by PolyPhen-2 was checked if it was found within a significant cluster. Each structure was considered seperately. A "1" in a cell signifies that the mutation was present in at least one cluster for that structure. The insertion method where fewer clusters were found is highlighted with red text.…
Sumamry For the BRAF, AKT1, KRAS and PIK3CA structures with less clustering, all the residues with probably or possibly damaging mutations were found in significant clusters when all 3 graph insertion methods are considered together.
In this spreadsheet, we consider the potential for driver loss when the GraphPAC algorithm finds less clusters than the linear NMC algorithm. We show that when all three methods are considered together, all the structures with less clustering nevertheless contain each probably or possibly damaging mutation within some significant cluster. In aggregate, there were a total of 70, 87 and 59 structur…
										Total Structures	Structures with less Clusters for Cheapest Insertion compared to NMC	Structures with less clusters for Farthest Insertion compared to NMC	Structures with less clusters for Nearest Insertion Compared to NMC
									Protein
									BRAF	22	1	3	2
									AKT1	8	1	0	0
									KRAS*	5	1	0	0
									PIK3CA	4	1	0	0
									HRAS	100	30	41	16
									TP53	72	36	43	41
									Total	211	70	87	59
									Note:
									*	Depending on how the tertiary structure was reconciled with the mutational data, GraphPAC might identify more clusters for the 3GFT structure.
										Please see the KRAS tab for more information.

## Sheet: BRAF
Polyphen-2 Damaging Status:		Probably	Probably	Probably	Probably	Probably	Probably	Probably	Possibly	Possibly
Structure	Mutated Positions:	464	466	469	581	596	597	600	601	671
3II5	Cheapest	1	1	1	1	1	1	1	1	1
	Farthest	1	1	1	1	1	1	1	1	1
	Nearest	1	1	1	1	1	1	1	1	1
	iPAC	1	1	1	1	1	1	1	1	1
	NMC	1	1	1	1	1	1	1	1	1
3D4Q	Cheapest	1	1	1	1	1	1	1	1	1
	Farthest	1	1	1	1	1	1	1	1	1
	Nearest	1	1	1	1	1	1	1	1	1
	iPAC	1	1	1	1	1	1	1	1	1
	NMC	1	1	1	1	1	1	1	1	1
3PRF	Cheapest	1	1	1	1	1	1	1	1	1
	Farthest	1	1	1	1	1	1	1	1	1
	Nearest	1	1	1	1	1	1	1	1	1
	iPAC	1	1	1	1	1	1	1	1	1
	NMC	1	1	1	1	1	1	1	1	1
3Q4C	Cheapest	1	1	1	1	1	1	1	1	1
	Farthest	1	1	1	1	1	1	1	1	1
	Nearest	1	1	1	1	1	1	1	1	1
	iPAC	1	1	1	1	1	1	1	1	1
	NMC	1	1	1	1	1	1	1	1	1
4E26	Cheapest	1	1	1	1	1	1	1	1	1
	Farthest	1	1	1	1	1	1	1	1	1
	Nearest	1	1	1	1	1	1	1	1	1
	iPAC	1	1	1	1	1	1	1	1	1
	NMC	1	1	1	1	1	1	1	1	1

## Sheet: AKT1
Polyphen-2 Damaging Status:		Probably	Probably	Probably
Structure	Mutated Positions:	17	52	79
3O96	Cheapest	1	1	1
	Farthest	1	0	0
	Nearest	1	1	1
	iPAC	1	1	1
	NMC	1	1	1

## Sheet: KRAS
Polyphen-2 Damaging Status:		Probably	Probably	Probably	Probably	Possibly	Probably	Probably
Structure	Mutated Positions:	12	13	22	23	61	117	146
3GFT	Cheapest	1	1	1	1	1	1	1
	Farthest	1	1	1	1	1	1	1
	Nearest	1	1	1	1	1	1	1
	iPAC	1	1	1	1	1	1	1
	NMC	1	1	1	1	1	1	1
Note:
Depending on how the mutational and structural data are reconciled, residue 61 may or may not be dropped. In either case, the result is the same. If amino acid 61 is dropped, then GraphPAC-Farthest finds less clusters than NMC. However, some of the larger clusters still cover residue 61 (even though no mutation from that residue contributes to the cluster). If amino acid 61 is left in the analysi…

## Sheet: PIK3CA
Polyphen-2 Damaging Status:		Probably	Probably	Probably	Probably	Possibly	Probably	Possibly	Probably	Probably	Possibly	Probably	Probably	Probably	Probably	Possibly	Possibly
Structure	Mutated Positions:	80	81	88	104	111	118	124	345	420	453	539	542	545	546	1025	1047
2RD0	Cheapest	0	0	0	0	0	1	1	1	1	1	1	1	1	1	1	1
	Farthest	0	0	0	0	0	0	0	0	0	0	1	1	1	1	1	1
	Nearest	1	1	1	1	1	1	1	1	1	1	1	1	1	1	1	1
	iPAC	0	1	1	1	1	1	1	1	1	1	1	1	1	1	1	1
	NMC	0	0	0	0	0	0	0	1	1	1	1	1	1	1	1	1

## Sheet: HRAS
Polyphen-2 Damaging Status:		Possibly	Probably	Possibly	Possibly
Structure	Mutated Positions:	12	13	61	66
121P	Cheapest	1	1	1	0
	Farthest	1	1	1	1
	Nearest	1	1	1	1
	iPAC	1	1	1	1
	NMC	1	1	1	1
6Q21	Cheapest	1	1	1	1
	Farthest	1	1	1	0
	Nearest	1	1	1	1
	iPAC	1	1	1	1
	NMC	1	1	1	1
3OIU	Cheapest	1	0	0	0	*missing tertiary information for AA 61
	Farthest	1	1	1	1
	Nearest	1	1	0	0
	iPAC	1	1	0	0
	NMC	1	1	1	1
